# Supplementary material for: The Current Landscape of Antibiotic Resistance of Salmonella Infantis in Italy: The Expansion of Extended-Spectrum Beta-Lactamase Producers on a Local Scale
Source: Front Microbiol. 2022 Mar 28;13:812481. doi: 10.3389/fmicb.2022.812481 (PMC8996230; doi:10.3389/fmicb.2022.812481)
Supplement: Supplementary file 1 [file Table_1.XLSX]

## Sheet: Public dataset
	Metadata		Typing	In silico AMR traits																																							pESI-like pattern	Plasmid replicons
Accession Run	Year of isolation	Source	cgMLST complex	aac(3)-IVa	aac(6')-Ib-AKT	aadA1	aadA13	aadA2	aadA5	aph(3'')-Ib	aph(3')-Ia	aph(4)-Ia	aph(6)-Id	blaCTX-M-1	blaCTX-M-65	blaTEM-1B	blaTEM-150/blaTEM-1A	catA1	catB3	cmlA1	dfrA1	dfrA12	dfrA14	dfrA17	dfrA5	dfrA8	ere(A)	floR	fosA3	lnu(F)	lnu(G)	mcr-1.1	mef(B)	mph(A)	qnrB19	sul1	sul2	sul3	tet(A)	tet(B)	Nt GyrA	Aa GyrA	Missing sequences	Inc groups detected
ERR1014108	2013	PIG	C1	0	0	100	0	0	0	0	100	0	0	100	0	0	0	0	0	0	100	0	100	0	0	0	0	0	0	0	0	0	100	0	0	100	0	100	100	0	GAC -> GGC	D -> G		IncFIB(K)_1_Kpn3
ERR1014109	2007	CHICKEN	none	0	0	0	0	0	0	0	0	0	0	0	0	0	0	0	0	0	0	0	0	0	0	0	0	0	0	0	0	0	0	0	0	0	0	0	0	0	TCC -> TAC	S -> Y	IncP-merA-pilL	IncFIB(K)_1_Kpn3
ERR1014110	2009	FOWL	none	0	0	100	0	100	0	100	0	0	100	0	0	0	0	0	0	100	0	0	0	0	0	0	0	0	0	0	0	0	0	0	0	0	0	100	100	0	NF	NF	pESI repA-incP-pESI backbone-K88-ybt-merA	IncI1_1_Alpha
ERR1014111	2006	CHICKEN	none	0	0	100	100	100	0	0	0	0	0	0	0	0	0	0	0	100	0	0	0	0	0	0	0	0	0	0	0	0	0	0	0	0	0	100	0	0	NF	NF	pESI repA-incP-pESI backbone-K88-ybt-merA-ipf	IncI1_1_Alpha
ERR1014112	2013	HUMAN	C1	0	0	0	0	0	0	0	100	0	0	100	0	0	0	0	0	0	100	0	100	0	0	0	0	0	0	0	0	0	0	0	0	100	0	0	100	0	GAC -> GGC	D -> G		IncFIB(K)_1_Kpn3
ERR1014113	2013	CHICKEN	C1	0	0	100	0	0	0	0	0	0	0	100	0	0	0	0	0	0	100	0	100	0	0	0	0	0	0	0	0	0	0	0	0	100	0	0	100	0	GAC -> GGC	D -> G		IncFIB(K)_1_Kpn3
ERR1014114	2013	CHICKEN	C1	0	0	0	0	0	0	0	100	0	0	100	0	0	0	0	0	0	100	0	100	0	0	0	0	0	0	0	0	0	0	0	0	100	0	0	100	0	GAC -> GGC	D -> G		IncFIB(K)_1_Kpn3
ERR1014115	2014	HUMAN	C1	0	0	0	0	0	0	0	100	0	0	100	0	0	0	0	0	0	100	0	100	0	0	0	0	0	0	0	0	0	0	0	0	100	0	0	100	0	GAC -> GGC	D -> G		IncFIB(K)_1_Kpn3
ERR1014116	2014	CHICKEN	C1	0	0	100	0	0	0	0	0	0	0	100	0	0	0	0	0	0	100	0	0	0	0	0	0	0	0	0	0	0	0	0	0	100	0	0	100	0	GAC -> GGC	D -> G		IncFIB(K)_1_Kpn3
ERR1014117	2012	CHICKEN	C1	0	0	0	0	0	0	0	100	0	0	100	0	0	0	0	0	0	100	0	100	0	0	0	0	0	0	0	0	0	0	0	0	100	0	0	100	0	GAC -> GGC	D -> G		IncFIB(K)_1_Kpn3
ERR1014118	2009	CHICKEN	none	0	0	100	0	0	0	0	0	0	0	0	0	0	0	0	0	0	0	0	0	0	0	0	0	0	0	0	0	0	0	0	0	100	0	0	100	0	TCC -> TAC	S -> Y		IncFIB(K)_1_Kpn3
ERR1014119	2014	HUMAN	none	100	0	100	0	0	0	0	100	100	0	0	100	0	0	0	0	0	0	0	100	0	0	0	0	100	100	0	0	0	0	0	0	100	0	0	100	0	GAC -> TAC	D -> Y		IncFIB(K)_1_Kpn3
ERR1759125	2014	NA	C1	0	0	100	0	0	0	0	0	0	0	100	0	0	0	0	0	0	100	0	0	0	0	0	0	0	0	0	0	0	0	0	0	100	0	0	100	0	GAC -> GGC	D -> G		Col(MG828)_1, Col156_1, ColRNAI_1, IncFIB(K)_1_Kpn3
ERR2209395	2016	HUMAN	C1	0	83.06	0	0	0	0	0	0	0	0	100	0	0	0	0	0	0	100	0	0	0	0	0	0	0	0	0	0	0	0	0	0	100	0	0	100	0	GAC -> GGC	D -> G		IncFIB(K)_1_Kpn3
ERR2209396	2017	HUMAN	none	0	0	0	0	0	0	0	0	0	0	0	0	0	0	0	0	0	0	0	0	0	0	0	0	0	0	0	0	0	0	0	0	0	0	0	0	0	GAC -> GGC	D -> G	ardA-l1 relaxase-sogS-trbA-pESI repA-incP-pESI backbone-K88-ybt-merA-ipf-pilL
ERR2209397	2017	HUMAN	none	0	0	0	0	0	0	0	0	0	0	0	0	0	0	0	0	0	0	0	0	0	0	0	0	0	0	0	0	0	0	0	0	0	0	0	0	0	NF	NF	ardA-l1 relaxase-sogS-trbA-pESI repA-incP-pESI backbone-K88-ybt-merA-ipf-pilL
ERR2209398	2017	HUMAN	C21	0	0	100	0	0	0	0	100	0	0	0	0	100	0	0	0	0	0	0	100	0	0	0	0	0	0	0	100	0	0	0	0	100	0	0	100	0	NF	NF		IncFIB(K)_1_Kpn3, IncX4_1
ERR2209399	2017	HUMAN	C1	0	0	0	0	0	0	0	100	0	0	100	0	0	0	0	0	0	100	0	100	0	0	0	0	0	0	0	0	0	0	0	0	100	0	0	100	0	GAC -> GGC	D -> G		Col(MG828)_1, IncFIB(K)_1_Kpn3
ERR2209400	2017	HUMAN	C1	0	0	0	0	0	0	0	100	0	0	100	0	0	0	0	0	0	100	0	100	0	0	0	0	0	0	0	0	0	0	0	0	100	0	0	100	0	GAC -> GGC	D -> G		ColpVC_1, IncFIB(K)_1_Kpn3
ERR2209401	2017	HUMAN	C1	0	0	0	0	0	0	0	100	0	0	0	0	0	0	0	0	0	100	0	100	0	0	0	0	0	0	0	0	0	0	0	0	100	0	0	100	0	GAC -> GGC	D -> G		IncFIB(K)_1_Kpn3
ERR2209402	2017	HUMAN	C1	0	0	100	0	0	0	100	100	0	100	100	0	100	0	0	0	0	100	0	100	0	0	0	0	0	0	0	0	0	0	0	0	100	100	0	100	0	GAC -> GGC	D -> G		IncFIB(K)_1_Kpn3, IncI1_1_Alpha
ERR2209403	2016	CHICKEN	none	0	0	100	0	0	0	0	0	0	0	0	0	100	0	0	0	0	0	0	0	0	0	100	0	0	0	0	0	0	0	0	0	100	0	0	100	0	GAC -> GGC	D -> G		ColRNAI_1, IncFIB(K)_1_Kpn3, IncX1_1, IncX3_1
ERR2209404	2016	CHICKEN	C18	0	0	100	0	0	0	0	100	0	0	0	0	100	0	0	0	0	0	0	100	0	0	0	0	0	0	0	100	0	0	0	100	100	0	0	100	0	GAC -> GGC	D -> G		ColRNAI_1, IncFIB(K)_1_Kpn3, IncX1_1, IncX3_1, IncX4_1
ERR2209405	2016	CHICKEN	none	0	0	100	0	0	0	0	0	0	0	0	0	100	0	0	0	0	0	0	0	0	0	0	0	0	0	0	100	0	0	0	0	100	0	0	100	0	GAC -> GGC	D -> G		IncFIB(K)_1_Kpn3, IncX4_1
ERR2209406	2016	HUMAN	C1	0	0	0	0	0	0	0	100	0	0	100	0	0	0	0	0	0	100	0	0	0	0	0	0	0	0	0	0	0	0	0	0	100	0	0	100	0	GAC -> GGC	D -> G		IncFIB(K)_1_Kpn3
ERR2209407	2016	CHICKEN	C1	0	0	0	0	0	0	0	100	0	0	100	0	0	0	0	0	0	100	0	100	0	0	0	0	0	0	0	0	0	0	0	0	100	0	0	100	0	GAC -> GGC	D -> G		ColRNAI_1, IncFIB(K)_1_Kpn3
ERR2209408	2016	CHICKEN	none	0	0	100	0	0	0	0	100	0	0	0	0	100	0	0	0	0	0	0	100	0	0	0	0	0	0	0	100	0	0	0	0	100	0	0	100	0	GAC -> GGC	D -> G		IncFIB(K)_1_Kpn3, IncX4_1
ERR2209409	2016	HUMAN	C1	0	100	100	0	0	0	0	0	0	0	100	0	0	0	0	0	0	100	0	0	0	0	0	0	0	0	0	0	0	0	0	0	100	0	0	100	0	GAC -> GGC	D -> G		ColRNAI_1, IncFIB(K)_1_Kpn3
ERR2209410	2016	CHICKEN	none	0	0	100	0	0	0	0	0	0	0	0	0	100	0	0	0	0	0	0	0	0	0	0	0	0	0	0	100	0	0	0	0	100	0	0	100	0	GAC -> GGC	D -> G		IncFIB(K)_1_Kpn3, IncX4_1
ERR2209411	2016	CHICKEN	C1	0	0	0	0	0	0	0	100	0	0	100	0	0	0	0	0	0	100	0	100	0	0	0	0	0	0	0	0	0	0	0	0	100	0	0	100	0	GAC -> GGC	D -> G		IncFIB(K)_1_Kpn3
ERR2209412	2016	CHICKEN	C1	0	0	100	0	100	0	0	0	0	0	100	0	100	0	0	0	100	100	0	0	0	0	0	0	0	0	0	0	0	0	0	0	100	0	100	100	0	GAC -> GGC	D -> G		IncFIB(K)_1_Kpn3, IncX1_1, IncX3_1
ERR2209414	2016	CHICKEN	none	0	0	100	0	100	0	0	100	0	0	0	0	100	0	0	0	100	0	0	100	0	0	0	0	0	0	0	0	0	0	0	0	100	0	100	100	0	GAC -> GGC	D -> G		IncFIB(K)_1_Kpn3, IncX1_1, IncX3_1
ERR2209415	2016	CHICKEN	C13	0	0	100	0	0	0	0	0	0	0	0	0	100	0	0	0	0	0	0	100	0	0	100	0	0	0	0	0	0	0	0	0	100	0	0	100	0	GAC -> GGC	D -> G		IncFIB(K)_1_Kpn3, IncX1_1, IncX3_1
ERR2209416	2016	CHICKEN	none	0	0	100	0	0	0	0	0	0	0	0	0	100	0	0	0	0	0	0	100	0	0	0	0	0	0	0	0	0	0	0	0	100	0	0	100	0	GAC -> GGC	D -> G		IncFIB(K)_1_Kpn3, IncX4_1
ERR2209419	2016	CHICKEN	C20	0	0	100	0	0	0	0	100	0	0	0	0	100	0	0	0	0	0	0	100	0	0	0	0	0	0	0	100	0	0	0	0	0	0	0	0	0	GAC -> GGC	D -> G	IncP-merA	IncFIB(K)_1_Kpn3, IncX4_1
ERR2209420	2016	CHICKEN	C1	0	0	0	0	0	0	0	100	0	0	100	0	0	0	0	0	0	100	0	100	0	0	0	0	0	0	0	0	0	0	0	0	100	0	0	100	0	GAC -> GGC	D -> G		IncFIB(K)_1_Kpn3
ERR2209421	2016	CHICKEN	none	0	0	100	0	0	0	0	100	0	0	0	0	0	0	0	0	0	0	0	100	0	0	0	0	0	0	0	0	0	0	0	0	100	0	0	100	0	GAC -> GGC	D -> G		IncFIB(K)_1_Kpn3
ERR2209424	2016	CHICKEN	none	0	0	0	0	0	0	0	0	0	0	0	0	100	0	0	0	0	0	0	100	0	0	0	0	0	0	0	100	0	0	0	0	100	0	0	100	0	GAC -> GGC	D -> G		IncFIB(K)_1_Kpn3, IncX4_1
ERR2209425	2016	CHICKEN	none	0	0	100	0	100	0	0	0	0	0	0	0	100	0	0	0	100	0	0	100	0	0	100	0	0	0	0	0	0	0	0	0	100	0	100	100	0	GAC -> GGC	D -> G		IncFIB(K)_1_Kpn3, IncX1_1, IncX3_1
ERR2209426	2016	CHICKEN	none	0	0	100	0	0	0	0	100	0	0	0	0	0	0	0	0	0	0	0	100	0	0	0	0	0	0	0	0	0	0	0	0	100	0	0	100	0	GAC -> GGC	D -> G		IncFIB(K)_1_Kpn3
ERR2209427	2016	CHICKEN	C13	0	0	100	0	100	0	0	0	0	0	0	0	100	0	0	0	100	0	0	0	0	0	0	0	0	0	0	0	0	0	0	0	100	0	100	100	0	GAC -> GGC	D -> G		IncFIB(K)_1_Kpn3, IncX1_1, IncX3_1
ERR2209428	2016	CHICKEN	C14	0	0	100	0	0	0	0	100	0	0	0	0	100	0	0	0	0	0	0	100	0	0	0	0	0	0	0	100	0	0	0	0	100	0	0	100	0	GAC -> GGC	D -> G		ColRNAI_1, IncFIB(K)_1_Kpn3, IncX4_1
ERR2209430	2016	CHICKEN	C22	0	0	100	0	0	0	0	100	0	0	0	0	100	0	0	0	0	0	0	100	0	0	0	0	0	0	0	0	0	0	0	0	100	0	0	100	0	GAC -> GGC	D -> G		ColRNAI_1, IncFIB(K)_1_Kpn3, IncX4_1
ERR2209431	2016	CHICKEN	C16	0	0	91.16	0	100	0	0	100	0	0	0	0	100	0	0	0	100	0	0	100	0	0	100	0	0	0	0	0	0	0	0	0	100	0	100	100	0	GAC -> GGC	D -> G		ColpVC_1, IncFIB(K)_1_Kpn3, IncX1_1, IncX3_1
ERR2209432	2016	CHICKEN	none	0	0	0	0	0	0	0	100	0	0	0	0	100	0	0	0	0	0	0	100	0	0	0	0	0	0	0	100	0	0	0	0	100	0	0	100	0	GAC -> GGC	D -> G		Col156_1, IncFIB(K)_1_Kpn3, IncX4_1
ERR2209433	2016	CHICKEN	C1	0	0	0	0	0	0	0	100	0	0	100	0	0	0	0	0	0	100	0	0	0	0	0	0	0	0	0	0	0	0	0	0	100	0	0	100	0	GAC -> GGC	D -> G		ColRNAI_1, ColpVC_1, IncFIB(K)_1_Kpn3
ERR2209434	2016	CHICKEN	C1	0	0	100	0	0	0	0	0	0	0	100	0	0	0	0	0	0	100	0	100	0	0	0	0	0	0	0	0	0	0	0	0	100	0	0	100	0	GAC -> GGC	D -> G		IncFIB(K)_1_Kpn3
ERR2209436	2016	CHICKEN	C1	0	0	0	0	0	0	0	100	0	0	100	0	0	0	0	0	0	100	0	100	0	0	0	0	0	0	0	0	0	0	0	0	100	0	0	100	0	GAC -> GGC	D -> G		Col156_1, IncFIB(K)_1_Kpn3, IncX4_1
ERR2209437	2016	CHICKEN	C1	0	0	100	0	0	0	0	0	0	0	0	0	0	0	0	0	0	100	0	100	0	0	0	0	0	0	0	0	0	0	0	0	100	0	0	100	0	GAC -> GGC	D -> G		ColRNAI_1, IncFIB(K)_1_Kpn3
ERR2209438	2016	CHICKEN	C1	0	0	0	0	0	0	0	100	0	0	100	0	0	0	0	0	0	100	0	100	0	0	0	0	0	0	0	0	0	0	0	0	100	0	0	100	0	GAC -> GGC	D -> G		ColRNAI_1, IncFIB(K)_1_Kpn3
ERR2209440	2016	CHICKEN	C14	0	0	100	0	0	0	0	0	0	0	0	0	0	0	0	0	0	0	0	100	0	0	0	0	0	0	0	0	0	0	0	0	100	0	0	100	0	GAC -> GGC	D -> G		ColRNAI_1, IncFIB(K)_1_Kpn3
ERR2209441	2016	CHICKEN	C1	0	0	0	0	0	0	0	100	0	0	100	0	0	0	0	0	0	100	0	100	0	0	0	0	0	0	0	0	0	0	0	0	100	0	0	100	0	GAC -> GGC	D -> G		ColRNAI_1, IncFIB(K)_1_Kpn3
ERR2209442	2016	CHICKEN	C13	0	0	100	0	0	0	0	0	0	0	0	0	0	0	0	0	0	0	0	100	0	0	0	0	0	0	0	0	0	0	0	0	100	0	0	100	0	GAC -> GGC	D -> G		Col440I_1, ColpVC_1, IncFIB(K)_1_Kpn3
ERR2209444	2016	CHICKEN	C13	0	0	100	0	0	0	0	0	0	0	0	0	100	0	0	0	0	0	0	0	0	0	100	0	0	0	0	0	0	0	0	0	100	0	0	100	0	GAC -> GGC	D -> G		IncFIB(K)_1_Kpn3, IncX1_1, IncX3_1
ERR2209446	2016	CHICKEN	none	0	0	100	0	0	0	0	0	0	0	0	0	0	0	0	0	0	0	0	0	0	0	0	0	0	0	0	0	0	0	0	0	100	0	0	100	0	GAC -> GGC	D -> G		IncFIB(K)_1_Kpn3
ERR2209447	2016	CHICKEN	C22	0	0	100	0	0	0	0	100	0	0	0	0	100	0	0	0	0	0	0	100	0	0	0	0	0	0	0	0	0	0	0	0	100	0	0	100	0	GAC -> GGC	D -> G		IncFIB(K)_1_Kpn3, IncX4_1
ERR2209450	2016	CHICKEN	none	0	0	0	0	0	0	0	0	0	0	0	0	100	0	0	0	0	0	0	100	0	0	0	0	0	0	0	100	0	0	0	0	100	0	0	100	0	GAC -> GGC	D -> G		Col440I_1, IncFIB(K)_1_Kpn3, IncX4_1
ERR2209451	2016	CHICKEN	C1	0	0	0	0	0	0	0	100	0	0	100	0	0	0	0	0	0	100	0	100	0	0	0	0	0	0	0	0	0	0	0	0	100	0	0	100	0	GAC -> GGC	D -> G		Col440I_1, IncFIB(K)_1_Kpn3
ERR2209453	2016	CHICKEN	none	0	0	100	0	0	0	0	100	0	0	0	0	100	0	0	0	0	0	0	100	0	0	0	0	0	0	100	0	0	0	0	0	100	0	0	100	0	GAC -> GGC	D -> G		IncFIB(K)_1_Kpn3, IncX4_2
ERR2209455	2016	CHICKEN	none	0	0	0	0	0	0	0	0	0	0	0	0	100	0	0	0	0	0	0	0	0	0	0	0	0	0	0	100	0	0	0	0	100	0	0	100	0	GAC -> GGC	D -> G		IncFIB(K)_1_Kpn3, IncX4_1
ERR2209458	2016	CHICKEN	none	0	0	100	0	0	0	0	100	0	0	0	0	100	0	0	0	0	0	0	0	0	0	0	0	0	0	0	0	0	0	0	0	100	0	0	100	0	GAC -> GGC	D -> G		Col156_1, IncFIB(K)_1_Kpn3, IncX1_1, IncX3_1
ERR2209459	2016	CHICKEN	C1	0	0	0	0	0	0	0	100	0	0	100	0	0	0	0	0	0	100	0	100	0	0	0	0	0	0	0	0	0	0	0	0	100	0	0	100	0	GAC -> GGC	D -> G		ColRNAI_1, IncFIB(K)_1_Kpn3, IncX4_1
ERR2209460	2016	CHICKEN	C1	0	0	0	0	0	0	0	100	0	0	100	0	0	0	0	0	0	100	0	100	0	0	0	0	0	0	0	0	0	0	0	0	100	0	0	100	0	GAC -> GGC	D -> G		IncFIB(K)_1_Kpn3
ERR2209461	2016	CHICKEN	C1	0	0	100	0	100	0	0	0	0	0	100	0	100	0	0	0	100	100	0	0	0	0	0	0	0	0	0	0	0	0	0	0	100	0	100	100	0	GAC -> GGC	D -> G		Col156_1, IncFIB(K)_1_Kpn3, IncX1_1, IncX3_1
ERR2209463	2016	HUMAN	C1	0	0	0	0	0	0	0	100	0	0	100	0	0	0	0	0	0	100	0	100	0	0	0	0	0	0	0	0	0	0	0	0	100	0	0	100	0	GAC -> GGC	D -> G		ColRNAI_1, ColpVC_1, IncFIB(K)_1_Kpn3
ERR2209464	2016	CHICKEN	C16	0	0	100	0	0	0	0	100	0	0	0	0	0	0	0	0	0	0	0	100	0	0	0	0	0	0	0	0	0	0	0	0	100	0	0	100	0	GAC -> GGC	D -> G		IncFIB(K)_1_Kpn3
ERR2209466	2016	TURKEY	none	0	0	100	0	0	0	0	100	0	0	0	0	0	0	0	0	0	0	0	100	0	0	0	0	0	0	0	0	0	0	0	0	100	0	0	100	0	GAC -> GGC	D -> G		IncFIB(K)_1_Kpn3
ERR2209467	2016	TURKEY	C13	0	0	100	0	100	0	0	100	0	0	0	0	100	0	0	0	0	0	100	100	0	0	100	0	0	0	0	0	0	0	100	0	100	0	0	100	0	GAC -> GGC	D -> G		Col156_1, IncFIB(K)_1_Kpn3, IncX1_1, IncX3_1
ERR2209468	2016	CHICKEN	C13	0	0	100	0	0	0	0	0	0	0	0	0	0	0	0	0	0	0	0	100	0	0	0	0	0	0	0	0	0	0	0	0	100	0	0	100	0	GAC -> GGC	D -> G		IncFIB(K)_1_Kpn3
ERR2209469	2016	HUMAN	none	100	0	100	0	0	0	0	100	100	0	0	100	0	0	0	0	0	0	0	100	0	0	0	0	100	0	0	0	0	0	0	0	100	0	0	100	0	GAC -> TAC	D -> Y	pESI backbone	Col156_1, IncFIB(K)_1_Kpn3
ERR2209471	2016	CHICKEN	none	0	0	0	0	0	0	0	100	0	0	0	0	100	0	0	0	0	0	0	0	0	0	0	0	0	0	0	100	0	0	0	0	100	0	0	100	0	GAC -> GGC	D -> G		IncFIB(K)_1_Kpn3, IncX4_1
ERR2209472	2016	CHICKEN	none	0	0	91.16	0	100	0	0	0	0	0	0	0	100	0	0	0	100	0	100	0	0	0	0	0	0	0	0	0	0	100	0	0	100	0	100	100	0	GAC -> GGC	D -> G		Col3M_1, ColRNAI_1, ColpVC_1, IncFIB(AP001918)_1, IncFIB(K)_1_Kpn3, IncFIC(FII)_1, IncHI1A_1, IncI1_1_Alpha, IncX4_2
ERR2209474	2016	CHICKEN	C14	0	0	0	0	0	0	0	100	0	0	0	0	100	0	0	0	0	0	0	100	0	0	0	0	0	0	0	100	0	0	0	0	100	0	0	100	0	GAC -> GGC	D -> G		ColRNAI_1, IncFIB(K)_1_Kpn3, IncX4_1
ERR2209475	2016	HUMAN	C1	0	0	0	0	0	0	0	100	0	0	100	0	0	0	0	0	0	100	0	100	0	0	0	0	0	0	0	0	0	0	0	0	100	0	0	100	0	GAC -> GGC	D -> G		ColRNAI_1, ColpVC_1, IncFIB(K)_1_Kpn3
ERR2209476	2016	CHICKEN	none	0	0	100	0	0	0	0	100	0	0	0	0	0	0	0	0	0	0	0	100	0	0	0	0	0	0	0	0	0	0	0	0	100	0	0	100	0	GAC -> GGC	D -> G		IncFIB(K)_1_Kpn3
ERR2209607	2014	CHICKEN	none	0	0	100	0	0	0	0	100	0	0	0	0	0	0	0	0	0	0	0	0	0	0	0	0	0	0	0	0	0	0	0	0	100	0	0	100	0	GAC -> GGC	D -> G		IncFIB(K)_1_Kpn3
ERR2209608	2016	CHICKEN	C13	0	0	100	0	0	0	0	0	0	0	0	0	100	0	0	0	0	0	0	0	0	0	0	0	0	0	0	100	0	0	0	0	100	0	0	100	0	GAC -> GGC	D -> G		IncFIB(K)_1_Kpn3, IncX1_1, IncX3_1, IncX4_1
ERR2209609	2016	CHICKEN	C19	0	0	100	0	0	0	0	100	0	0	0	0	0	0	0	0	0	0	0	100	0	0	0	0	0	0	0	0	0	0	0	0	100	0	0	100	0	GAC -> GGC	D -> G		IncFIB(K)_1_Kpn3
ERR2209611	2016	CHICKEN	C13	0	0	100	0	0	0	0	0	0	0	0	0	0	0	0	0	0	0	0	100	0	0	0	0	0	0	0	0	0	0	0	0	100	0	0	100	0	GAC -> GGC	D -> G		IncFIB(K)_1_Kpn3
ERR2209612	2016	CHICKEN	C1	0	0	0	0	0	0	0	100	0	0	100	0	0	0	0	0	0	100	0	100	0	0	0	0	0	0	0	0	0	0	0	0	100	0	0	100	0	GAC -> GGC	D -> G		IncFIB(K)_1_Kpn3, IncX4_2
ERR2209615	2016	HUMAN	none	0	0	0	0	0	0	0	0	0	0	0	0	0	0	0	0	0	0	0	0	0	0	0	0	0	0	0	0	0	0	0	0	0	0	0	0	0	GAC -> GGC	D -> G	ardA-l1 relaxase-sogS-trbA-pESI repA-incP-pESI backbone-K88-ybt-merA-ipf-pilL	ColRNAI_1
ERR2209616	2016	HUMAN	C1	0	0	0	0	0	0	0	0	0	0	100	0	0	0	0	0	0	100	0	0	0	0	0	0	0	0	0	0	0	0	0	0	100	0	0	100	0	GAC -> GGC	D -> G		IncFIB(K)_1_Kpn3
ERR2209619	2016	CHICKEN	C18	0	0	100	0	0	0	0	100	0	0	0	0	100	0	0	0	0	0	0	100	0	0	0	0	0	0	0	100	0	0	0	0	100	0	0	100	0	GAC -> GGC	D -> G		IncFIB(K)_1_Kpn3, IncX1_1, IncX3_1, IncX4_1
ERR2209621	2016	CHICKEN	none	0	0	100	0	0	0	0	0	0	0	0	0	100	0	0	0	0	0	0	100	0	0	100	0	0	0	0	0	0	0	0	0	100	0	100	100	0	GAC -> GGC	D -> G		IncFIB(K)_1_Kpn3, IncX1_1, IncX3_1
ERR2209622	2016	CHICKEN	C20	0	0	100	0	0	0	0	100	0	0	0	0	100	0	0	0	0	0	0	100	0	0	0	0	0	0	0	100	0	0	0	0	0	0	0	0	0	GAC -> GGC	D -> G	IncP-merA	IncFIB(K)_1_Kpn3, IncX4_1
ERR2209623	2016	CHICKEN	none	0	0	100	0	0	0	0	0	0	0	0	0	0	0	0	0	0	0	0	100	0	0	0	0	0	0	0	0	0	0	0	0	100	0	0	100	0	GAC -> GGC	D -> G		IncFIB(K)_1_Kpn3
ERR2209624	2016	CHICKEN	C14	0	0	100	0	0	0	0	0	0	0	0	0	100	0	0	0	0	0	0	100	0	0	0	0	0	0	0	100	0	0	0	0	100	0	0	100	0	GAC -> GGC	D -> G		IncFIB(K)_1_Kpn3, IncX4_1
ERR2209625	2016	CHICKEN	none	0	0	100	0	0	0	0	0	0	0	0	0	100	0	0	0	0	0	0	0	0	0	0	0	0	0	0	100	0	0	0	0	100	0	0	100	0	GAC -> TAC	D -> Y		IncFIB(K)_1_Kpn3, IncX4_1
ERR2209626	2016	CHICKEN	C19	0	0	100	0	0	0	0	100	0	0	0	0	0	0	0	0	0	0	0	100	0	0	0	0	0	0	0	0	0	0	0	0	100	0	0	100	0	GAC -> GGC	D -> G		Col440I_1, IncFIB(K)_1_Kpn3
ERR2209648	2004	PIG	none	0	0	0	0	0	0	100	0	0	100	0	0	0	0	0	0	0	0	0	0	0	0	0	0	0	0	0	0	0	0	0	0	0	0	0	0	0	GAC -> TAC	D -> Y	ardA-sogS-trbA-pESI repA-incP-pESI backbone-K88-ybt-merA-pilL
ERR2209649	2013	CHICKEN	C1	0	0	0	0	0	0	0	100	0	0	100	0	0	0	0	0	0	100	0	100	0	0	0	0	0	0	0	0	0	100	0	0	100	0	100	100	0	GAC -> GGC	D -> G		IncFIB(K)_1_Kpn3
ERR2209650	2013	CHICKEN	C1	0	0	0	0	0	0	0	100	0	0	100	0	0	0	0	0	0	100	0	100	0	0	0	0	0	0	0	0	0	100	0	0	100	0	100	100	0	GAC -> GGC	D -> G		IncFIB(K)_1_Kpn3
ERR2209653	2013	HUMAN	none	0	0	0	0	0	0	0	0	0	0	0	0	0	0	0	0	0	0	0	0	0	0	0	0	0	0	0	0	0	0	0	0	0	0	0	0	0	NF	NF	ardA-l1 relaxase-sogS-trbA-pESI repA-incP-pESI backbone-K88-ybt-merA-ipf-pilL
ERR2209654	2014	HUMAN	C1	0	0	0	0	0	0	0	100	0	0	100	0	0	0	0	0	0	100	0	100	0	0	0	0	0	0	0	0	0	0	0	0	100	0	0	100	0	GAC -> GGC	D -> G		IncFIB(K)_1_Kpn3
ERR2209655	2013	HUMAN	C1	0	0	0	0	0	0	0	100	0	0	100	0	0	0	0	0	0	100	0	100	0	0	0	0	0	0	0	0	0	0	0	0	100	0	0	100	0	GAC -> GGC	D -> G		IncFIB(K)_1_Kpn3
ERR2209656	2008	NA	none	0	0	100	0	0	0	0	0	0	0	0	0	0	0	0	0	0	0	0	0	0	0	0	0	0	0	0	0	0	0	0	0	100	0	0	100	0	TCC -> TAC	S -> Y		IncFIB(K)_1_Kpn3
ERR2209657	2008	NA	none	0	0	0	0	0	0	0	0	0	0	0	0	0	0	0	0	0	0	0	0	0	0	0	0	0	0	0	0	0	0	0	0	0	0	0	0	0	NF	NF	pESI repA-incP-pESI backbone-K88-ybt-merA-ipf	IncI1_1_Alpha
ERR2209658	2013	HUMAN	C1	0	0	0	0	0	0	0	100	0	0	100	0	0	0	0	0	0	100	0	100	0	0	0	0	0	0	0	0	0	0	0	0	100	0	0	100	0	GAC -> GGC	D -> G		IncFIB(K)_1_Kpn3
ERR2209659	2003	HUMAN	C25	0	0	0	0	0	0	100	0	0	100	0	0	0	0	0	0	0	0	0	0	0	0	0	0	0	0	0	0	0	0	0	0	0	0	0	100	0	GAC -> TAC	D -> Y	ardA-l1 relaxase-sogS-trbA-pESI repA-incP-pESI backbone-K88-ybt-merA-ipf-pilL
ERR2209660	2013	HUMAN	C1	0	0	0	0	0	0	0	100	0	0	100	0	0	0	0	0	0	100	0	100	0	0	0	0	0	0	0	0	0	0	0	0	100	0	0	100	0	GAC -> GGC	D -> G		IncFIB(K)_1_Kpn3
ERR2209661	2011	PIG	C1	0	0	100	0	0	0	0	100	0	0	100	0	0	0	0	0	0	100	0	100	0	0	0	0	0	0	0	0	0	0	0	0	100	0	0	100	0	GAC -> GGC	D -> G		IncFIB(K)_1_Kpn3
ERR2209662	2013	HUMAN	none	0	0	100	0	0	0	0	0	0	0	0	0	0	0	0	0	0	0	0	100	0	0	0	0	0	0	0	0	0	0	0	0	100	0	0	100	0	GAC -> TAC	D -> Y		IncFIB(K)_1_Kpn3
ERR2209663	2013	PIG	C1	0	0	0	0	0	0	0	100	0	0	100	0	0	0	0	0	0	100	0	100	0	0	0	0	0	0	0	0	0	100	0	0	100	0	100	100	0	GAC -> GGC	D -> G		IncFIB(K)_1_Kpn3
ERR2209664	2013	HUMAN	23	0	0	0	0	0	0	0	0	0	0	0	0	0	0	0	0	0	0	0	0	0	0	0	0	0	0	0	0	0	0	0	0	0	0	0	0	0	NF	NF	ardA-l1 relaxase-sogS-trbA-pESI repA-incP-pESI backbone-K88-ybt-merA-ipf-pilL
ERR2209666	2001	PIG	none	0	0	0	0	0	0	0	0	0	0	0	0	0	0	0	0	0	0	0	0	0	0	0	0	0	0	0	0	0	0	0	0	0	0	0	0	0	NF	NF	ardA-l1 relaxase-sogS-trbA-pESI repA-incP-pESI backbone-K88-ybt-merA-ipf-pilL
ERR2209667	2004	HUMAN	C25	0	0	0	0	0	0	100	0	0	100	0	0	0	0	0	0	0	0	0	0	0	0	0	0	0	0	0	0	0	0	0	0	0	0	0	100	0	GAC -> TAC	D -> Y	ardA-l1 relaxase-sogS-trbA-pESI repA-incP-pESI backbone-K88-ybt-merA-ipf-pilL
ERR2209668	2013	HUMAN	C1	0	0	0	0	0	0	0	0	0	0	100	0	0	0	0	0	0	100	0	100	0	0	0	0	0	0	0	0	0	0	0	0	100	0	0	100	0	GAC -> GGC	D -> G		IncFIB(K)_1_Kpn3
ERR2209677	2004	HUMAN	none	0	0	0	0	0	100	0	0	0	0	0	0	100	0	0	0	0	0	0	0	100	0	0	0	0	0	0	0	0	0	0	0	100	0	0	0	0	NF	NF	ardA-l1 relaxase-sogS-trbA-pESI repA-incP-pESI backbone-K88-ybt-merA-ipf-pilL	IncHI2A_1, IncHI2_1, RepA_1_pKPC-CAV1321
ERR2209678	2014	HUMAN	C13	0	0	0	0	0	0	0	100	0	0	0	0	100	0	0	0	0	0	0	100	0	0	0	0	0	0	0	100	0	0	0	0	100	0	0	100	0	GAC -> GGC	D -> G		IncFIB(K)_1_Kpn3, IncX4_1
ERR2209679	2004	PIG	C24	0	0	0	0	0	100	100	100	0	100	0	0	0	100	100	100	0	100	0	0	0	0	0	0	0	0	0	0	0	0	0	0	100	100	0	0	100	NF	NF	ardA-l1 relaxase-sogS-trbA-pESI repA-incP-pESI backbone-K88-ybt-merA-ipf-pilL	IncFIA(HI1)_1_HI1, IncHI1A_1, IncHI1B(R27)_1_R27
ERR2209680	2003	HUMAN	none	0	0	0	0	0	0	0	0	0	0	0	0	100	0	0	0	0	0	0	0	0	0	0	0	0	0	0	0	0	0	0	0	0	0	0	0	0	NF	NF		IncI1_1_Alpha
ERR2209681	2006	HUMAN	C24	0	0	0	0	0	100	100	100	0	100	0	0	0	100	100	100	0	100	0	0	0	0	0	0	0	0	0	0	0	0	0	0	100	100	0	0	100	NF	NF	ardA-l1 relaxase-sogS-trbA-pESI repA-incP-pESI backbone-K88-ybt-merA-ipf-pilL	IncFIA(HI1)_1_HI1, IncHI1A_1, IncHI1B(R27)_1_R27
ERR2209682	2011	HUMAN	none	0	0	100	0	0	0	0	100	0	0	0	0	0	0	0	0	0	0	0	100	0	0	0	0	0	0	0	0	0	0	0	0	100	0	0	100	0	GAC -> TAC	D -> Y		IncFIB(K)_1_Kpn3
ERR2209683	2009	CHICKEN	none	0	0	0	0	0	0	0	0	0	0	0	0	0	0	0	0	0	0	0	0	0	0	0	0	0	0	0	0	0	0	0	0	0	0	0	0	0	NF	NF	ardA-l1 relaxase-sogS-trbA-pESI repA-incP-pESI backbone-K88-ybt-merA-ipf-pilL	p0111_1
ERR2209684	2013	CHICKEN	C1	0	0	0	0	0	0	0	100	0	0	100	0	0	0	0	0	0	100	0	100	0	0	0	0	0	0	0	0	0	100	0	0	100	0	100	100	0	GAC -> GGC	D -> G		IncFIB(K)_1_Kpn3
ERR2209685	2009	PIG	none	0	0	0	0	0	0	0	0	0	0	0	0	0	0	0	0	0	0	0	0	0	0	0	0	0	0	0	0	0	0	0	0	0	0	0	0	0	NF	NF	ardA-l1 relaxase-sogS-trbA-pESI repA-incP-pESI backbone-K88-ybt-merA-ipf-pilL
ERR2209686	2012	CHICKEN	C15	0	0	0	0	0	0	0	100	0	0	0	0	100	0	0	0	0	0	0	100	0	0	0	0	0	0	0	100	0	0	0	0	100	0	0	100	0	GAC -> GGC	D -> G		IncFIB(K)_1_Kpn3, IncX4_1
ERR2209687	2014	HUMAN	none	0	0	100	0	0	0	0	100	0	0	0	0	0	0	0	0	0	0	0	100	0	0	0	0	0	0	0	0	0	0	0	0	100	0	0	100	0	GAC -> GGC	D -> G		IncFIB(K)_1_Kpn3
ERR2209688	2011	CHICKEN	23	0	0	0	0	0	0	0	0	0	0	0	0	0	0	0	0	0	0	0	0	0	0	0	0	0	0	0	0	0	0	0	0	0	0	0	0	0	NF	NF	ardA-l1 relaxase-sogS-trbA-pESI repA-incP-pESI backbone-K88-ybt-merA-ipf-pilL
ERR2209689	2013	HUMAN	none	0	0	100	0	0	0	0	0	0	0	0	0	0	0	0	0	0	0	0	0	0	0	0	0	0	0	0	0	0	0	0	0	100	0	0	100	0	GAC -> TAC	D -> Y		IncFIB(K)_1_Kpn3
ERR2209691	2008	HUMAN	none	0	0	0	0	0	0	0	0	0	0	0	0	0	0	0	0	0	0	0	0	0	0	0	0	0	0	0	0	0	0	0	0	0	0	0	0	0	NF	NF	ardA-l1 relaxase-sogS-trbA-pESI repA-incP-pESI backbone-K88-ybt-merA-ipf-pilL
ERR2209692	2003	CHICKEN	none	0	0	100	0	0	0	0	0	0	0	0	0	100	0	100	0	0	0	0	0	0	100	0	100	0	0	0	0	0	0	0	0	100	100	0	100	0	NF	NF	ardA-l1 relaxase-sogS-trbA-pESI repA-incP-pESI backbone-K88-ybt-merA-ipf-pilL	IncA/C2_1
ERR2209693	2014	CHICKEN	none	0	0	100	0	0	0	0	0	0	0	0	0	0	0	0	0	0	0	0	0	0	0	0	0	0	0	0	0	0	0	0	0	100	0	0	0	0	NF	NF	pESI repA-incP-pESI backbone-K88-ybt-merA-ipf	IncI1_1_Alpha
ERR2209694	2014	CHICKEN	C15	0	0	0	0	0	0	0	100	0	0	0	0	100	0	0	0	0	0	0	100	0	0	0	0	0	0	0	100	0	0	0	0	100	0	0	100	0	GAC -> GGC	D -> G		IncFIB(K)_1_Kpn3, IncX4_1
ERR2209696	2014	CHICKEN	C14	0	0	100	0	0	0	0	100	0	0	0	0	0	0	0	0	0	0	0	100	0	0	0	0	0	0	0	0	0	0	0	0	100	0	0	100	0	GAC -> GGC	D -> G		IncFIB(K)_1_Kpn3
ERR2209697	2014	CHICKEN	C1	0	0	0	0	0	0	0	100	0	0	100	0	0	0	0	0	0	100	0	100	0	0	0	0	0	0	0	0	0	0	0	0	100	0	0	100	0	GAC -> GGC	D -> G		IncFIB(K)_1_Kpn3
ERR2209698	2014	COW	C15	0	0	0	0	0	0	0	100	0	0	0	0	99.19	0	0	0	0	0	0	100	0	0	0	0	0	0	0	100	0	0	0	0	100	0	0	100	0	GAC -> GGC	D -> G		IncFIB(K)_1_Kpn3, IncX4_1
ERR2209699	2014	CHICKEN	C13	0	0	0	0	0	0	0	100	0	0	0	0	100	0	0	0	0	0	0	100	0	0	0	0	0	0	0	100	0	0	0	0	100	0	0	100	0	GAC -> GGC	D -> G		IncFIB(K)_1_Kpn3, IncX4_1
ERR2209701	2014	CHICKEN	C17	0	0	100	0	100	0	0	0	0	0	0	0	100	0	0	0	100	0	0	100	0	0	0	0	0	0	0	0	0	0	0	0	100	0	100	100	0	GAC -> GGC	D -> G		IncFIB(K)_1_Kpn3, IncX1_1, IncX3_1
ERR2209702	2014	CHICKEN	C19	0	0	100	0	0	0	0	100	0	0	0	0	0	0	0	0	0	0	0	100	0	0	0	0	0	0	0	0	0	0	0	0	100	0	0	100	0	GAC -> GGC	D -> G		IncFIB(K)_1_Kpn3
ERR2209703	2014	CHICKEN	none	0	0	100	0	100	0	0	100	0	0	0	0	100	0	0	0	100	0	0	100	0	0	0	0	0	0	0	0	0	0	0	0	100	0	100	100	0	GAC -> GGC	D -> G		IncFIB(K)_1_Kpn3, IncX1_1, IncX3_1
ERR2209704	2014	CHICKEN	C15	0	0	100	0	0	0	0	100	0	0	0	0	100	0	0	0	0	0	0	100	0	0	0	0	0	0	0	100	0	0	0	0	100	0	0	100	0	GAC -> GGC	D -> G		IncFIB(K)_1_Kpn3, IncX4_1
ERR2209707	2014	PIG	none	0	0	0	0	0	0	0	0	0	0	0	0	0	0	0	0	0	0	0	0	0	0	0	0	0	0	0	0	0	0	0	0	0	0	0	0	0	NF	NF	ardA-l1 relaxase-sogS-trbA-pESI repA-incP-pESI backbone-K88-ybt-merA-ipf-pilL
ERR2209709	2014	CHICKEN	C1	0	0	0	0	0	0	0	100	0	0	100	0	0	0	0	0	0	100	0	100	0	0	0	0	0	0	0	0	0	0	0	0	100	0	0	100	0	GAC -> GGC	D -> G		IncFIB(K)_1_Kpn3
ERR2209712	2014	CHICKEN	none	0	0	100	0	0	0	0	0	0	0	0	0	0	0	0	0	0	0	0	100	0	0	0	0	0	0	0	0	0	0	0	0	100	0	0	100	0	GAC -> GGC	D -> G		IncFIB(K)_1_Kpn3
ERR2209714	2014	CHICKEN	C18	0	0	100	0	0	0	0	100	0	0	0	0	0	0	0	0	0	0	0	100	0	0	0	0	0	0	0	0	0	0	0	0	100	0	0	100	0	GAC -> GGC	D -> G		IncFIB(K)_1_Kpn3
ERR2209715	2014	PIG	none	0	0	0	0	0	0	0	0	0	0	0	0	0	0	0	0	0	0	0	0	0	0	0	0	0	0	0	0	0	0	0	0	0	0	0	0	0	NF	NF	ardA-l1 relaxase-sogS-trbA-pESI repA-incP-pESI backbone-K88-ybt-merA-ipf-pilL
ERR2209716	2014	CHICKEN	none	0	0	0	0	0	0	0	100	0	0	0	0	0	0	0	0	0	0	0	0	0	0	0	0	0	0	0	0	0	0	0	0	0	0	0	100	0	GAC -> GGC	D -> G		IncFIB(K)_1_Kpn3
ERR2209717	2014	CHICKEN	none	0	0	91.16	0	100	0	0	100	0	0	0	0	100	0	0	0	100	0	0	100	0	0	0	0	0	0	0	0	0	0	0	0	100	0	100	100	0	GAC -> GGC	D -> G		IncFIB(K)_1_Kpn3, IncX1_1, IncX3_1, IncX4_1
ERR2209718	2014	CHICKEN	C1	0	0	0	0	0	0	0	0	0	0	100	0	0	0	0	0	0	100	0	0	0	0	0	0	0	0	0	0	0	0	0	0	100	0	0	100	0	GAC -> GGC	D -> G		IncFIB(K)_1_Kpn3
ERR2209719	2014	PIG	none	0	0	0	0	0	0	0	0	0	0	0	0	0	0	0	0	0	0	0	0	0	0	0	0	0	0	0	0	0	0	0	0	0	0	0	0	0	NF	NF	ardA-l1 relaxase-sogS-trbA-pESI repA-incP-pESI backbone-K88-ybt-merA-ipf-pilL
ERR2607606	2016	CHICKEN	C1	0	0	0	0	0	0	0	100	0	0	100	0	0	0	0	0	0	100	0	100	0	0	0	0	0	0	0	0	100	0	0	0	100	0	0	100	0	GAC -> GGC	D -> G		IncFIB(K)_1_Kpn3, IncX4_1
ERR2607607	2016	CHICKEN	C1	0	0	0	0	0	0	0	100	0	0	100	0	0	0	0	0	0	100	0	100	0	0	0	0	0	0	0	0	100	0	0	0	100	0	0	100	0	GAC -> GGC	D -> G		IncFIB(K)_1_Kpn3, IncX4_1
ERR2607608	2017	CHICKEN	C17	0	0	91.16	0	100	0	0	0	0	0	0	0	100	0	0	0	100	0	0	100	0	0	0	0	0	0	0	0	100	0	0	0	100	0	100	100	0	GAC -> GGC	D -> G		Col(VCM04)_1, Col440II_1, ColRNAI_1, IncFIB(K)_1_Kpn3, IncX1_1, IncX3_1, IncX4_1
ERR3393221	2017	CHICKEN	C1	0	0	0	0	0	0	0	0	0	0	100	0	0	0	0	0	0	100	0	0	0	0	0	0	0	0	0	0	0	0	0	0	100	0	0	100	0	GAC -> GGC	D -> G		IncFIB(K)_1_Kpn3
ERR3482101	NA	NA	none	0	0	0	0	0	0	0	0	0	0	0	0	0	0	0	0	0	0	0	0	0	0	0	0	0	0	0	0	0	0	0	0	0	0	0	0	0	NF	NF	ardA-l1 relaxase-sogS-trbA-pESI repA-incP-pESI backbone-K88-ybt-merA-ipf	Col(MP18)_1, Col(Ye4449)_1, ColpVC_1
ERR3562259	2015	HUMAN	C16	0	0	100	0	0	0	0	100	0	0	0	0	0	0	0	0	0	0	0	100	0	0	0	0	0	0	0	0	0	0	0	0	100	0	0	100	0	GAC -> GGC	D -> G		IncFIB(K)_1_Kpn3
ERR3562260	2015	HUMAN	C1	0	0	0	0	0	0	0	100	0	0	100	0	0	0	0	0	0	100	0	100	0	0	0	0	0	0	0	0	0	0	0	0	100	0	0	100	0	GAC -> GGC	D -> G		IncFIB(K)_1_Kpn3
ERR3562261	2015	HUMAN	none	0	0	100	0	0	0	0	0	0	0	0	0	0	0	0	0	0	0	0	100	0	0	0	0	0	0	0	0	0	0	0	0	100	0	0	100	0	GAC -> GGC	D -> G		IncFIB(K)_1_Kpn3
ERR3562262	2015	HUMAN	C1	0	0	0	0	0	0	0	100	0	0	100	0	0	0	0	0	0	100	0	100	0	0	0	0	0	0	0	0	0	0	0	0	100	0	0	100	0	GAC -> GGC	D -> G		IncFIB(K)_1_Kpn3
ERR3562263	2015	HUMAN	none	0	0	100	0	0	0	0	0	0	0	0	0	0	0	0	0	0	0	0	0	0	0	0	0	0	0	0	0	0	0	0	0	100	0	0	100	0	GAC -> TAC	D -> Y		IncFIB(K)_1_Kpn3
ERR3562264	2015	HUMAN	C1	0	0	100	0	0	0	0	100	0	0	100	0	0	0	0	0	0	100	0	100	0	0	0	0	0	0	0	0	0	100	0	0	100	0	100	100	0	GAC -> GGC	D -> G		IncFIB(K)_1_Kpn3
ERR3562265	2015	HUMAN	C1	0	0	0	0	0	0	0	0	0	0	100	0	0	0	0	0	0	100	0	100	0	0	0	0	0	0	0	0	0	0	0	0	100	0	0	100	0	GAC -> GGC	D -> G		ColRNAI_1, IncFIB(K)_1_Kpn3
ERR3562266	2016	HUMAN	none	0	0	100	0	0	0	0	0	0	0	0	0	0	0	0	0	0	0	0	100	0	0	0	0	0	0	0	0	0	0	0	100	100	0	0	100	0	GAC -> TAC	D -> Y		IncFIB(K)_1_Kpn3
ERR3562267	2017	HUMAN	none	0	0	100	0	0	0	0	0	0	0	0	0	0	0	0	0	0	0	0	100	0	0	0	0	0	0	0	0	0	0	0	0	100	0	0	100	0	GAC -> GGC	D -> G		IncFIB(K)_1_Kpn3
ERR3562268	2017	HUMAN	C21	0	0	0	0	0	0	0	100	0	0	0	0	100	0	0	0	0	0	0	100	0	0	0	0	0	0	0	100	0	0	0	0	100	0	0	100	0	GAC -> GGC	D -> G		IncFIB(K)_1_Kpn3, IncX4_1
ERR3562269	2017	HUMAN	C1	0	0	0	0	0	0	0	100	0	0	100	0	100	0	0	0	0	100	0	100	0	0	0	0	0	0	0	0	0	0	0	0	100	0	0	100	0	GAC -> GGC	D -> G		IncFIB(K)_1_Kpn3, IncX1_1, IncX3_1
ERR3562270	2017	HUMAN	C1	0	100	100	0	0	0	0	0	0	0	100	0	0	0	0	0	0	100	0	0	0	0	0	0	0	0	0	0	0	0	0	0	100	0	0	100	0	GAC -> GGC	D -> G		Col(MG828)_1, ColRNAI_1, IncFIB(K)_1_Kpn3
ERR3562271	2017	NA	C17	0	0	91.16	0	100	0	0	100	0	0	0	0	100	0	0	0	100	0	0	100	0	0	0	0	0	0	0	0	100	0	0	0	100	0	100	100	0	GAC -> GGC	D -> G		IncFIB(K)_1_Kpn3, IncX1_1, IncX3_1, IncX4_1
ERR3562272	2013	PIG	C1	0	0	0	0	0	0	0	100	0	0	100	0	0	0	0	0	0	100	0	100	0	0	0	0	0	0	0	0	0	100	0	0	100	0	100	100	0	GAC -> GGC	D -> G		IncFIB(K)_1_Kpn3

## Sheet: Dataset This Study
		Metadata			Typing		Phenotypic resistance														In silico AMR traits																				pESI-like pattern	Plasmid replicons	Virulence factors
ID	Accession Run	Year of isolation	Source	Farm	ST	cgMLST complex	AMP	AZT	CTA	CTZ	CHL	CIP	COL	GEN	MER	NAL	SUL	TET	TIG	TRI	aadA1	aadA2	aph(3')-Ia	blaCTX-M-1	blaTEM-1/blaTEM-1B	blaTEM-12/TEM-1D	cmlA1	dfrA1	dfrA12	dfrA14	lnu(G)	mcr-1.1	mef(B)	qnrS1	sul1	sul2	sul3	tet(A)	Nt GyrA	Aa GyrA	Missing sequences	Inc groups detected	NUM_FOUND	avrA	csgA	csgB	csgC	csgD	csgE
2017-CB-4855-1-2	SRR16508209	2017	Chicken	FARM 10	32	C1	R	S	S	S	R	R	S	S	S	R	R	R	S	R	100	100	100	0	100	0	100	100	100	100	0	0	100	0	100	0	100	100	GAC -> GGC	D -> G		IncFIB(AP001918)_1, IncFIB(K)_1_Kpn3, IncFIC(FII)_1	117	100	100	100	100	100	100
2017-PE-5061-1-2	SRR16508279	2017	Chicken	FARM 17	32	C1	R	S	R	R	S	R	S	S	S	R	R	R	S	R	0	0	100	100	0	0	0	100	0	100	0	0	0	0	100	0	0	100	GAC -> GGC	D -> G		IncFIB(K)_1_Kpn3	117	100	100	100	100	100	100
2017-TE-25671-1-3	SRR16508268	2017	Turkey	FARM 2	32	C1	R	S	R	R	S	R	S	S	S	R	R	R	S	R	100	0	0	100	0	0	0	100	0	100	0	0	0	0	100	0	0	100	GAC -> GGC	D -> G		IncFIB(K)_1_Kpn3, IncX1_1	117	100	100	100	100	100	100
2017-TE-25686-1-3	SRR16508255	2017	Turkey	FARM 2	32	C1	R	S	R	R	S	R	S	S	S	R	R	R	S	R	100	0	0	100	0	0	0	100	0	100	0	0	0	0	100	0	0	100	GAC -> GGC	D -> G		IncFIB(K)_1_Kpn3, IncX1_1	117	100	100	100	100	100	100
2017-TE-25693-1-3	SRR16508251	2017	Turkey	FARM 2	32	C1	R	S	R	R	S	R	S	S	S	R	R	R	R	R	100	0	0	100	0	0	0	100	0	100	0	0	0	0	100	0	0	100	GAC -> GGC	D -> G		IncFIB(K)_1_Kpn3, IncX1_1	117	100	100	100	100	100	100
2017-TE-25928-1-2	SRR16508250	2017	Turkey	FARM 14	32	C1	S	S	R	S	S	R	S	S	S	R	R	R	S	R	100	0	0	0	0	0	0	100	0	100	0	0	0	0	100	0	0	100	GAC -> GGC	D -> G		IncFIB(K)_1_Kpn3, IncX1_1	117	100	100	100	100	100	100
2017-TE-25931-1-2	SRR16508249	2017	Turkey	FARM 14	32	C1	R	S	R	R	S	R	S	S	S	R	R	R	S	R	100	0	0	100	0	0	0	100	0	100	0	0	0	0	100	0	0	100	GAC -> GGC	D -> G		IncFIB(K)_1_Kpn3, IncX1_1	117	100	100	100	100	100	100
2017-TE-28568-1-2	SRR16508248	2017	Turkey	FARM 1	32	C1	R	S	R	R	S	R	S	S	S	R	R	R	S	R	100	0	0	100	0	0	0	100	0	100	0	0	0	0	100	0	0	100	GAC -> GGC	D -> G		ColRNAI_1, IncFIB(K)_1_Kpn3, IncX1_1	117	100	100	100	100	100	100
2017-TE-28569-1-2	SRR16508247	2017	Turkey	FARM 1	32	C1	R	S	R	R	S	R	S	S	S	R	R	R	S	R	100	0	0	100	0	0	0	100	0	100	0	0	0	0	100	0	0	100	GAC -> GGC	D -> G		IncFIB(K)_1_Kpn3, IncFII_1, IncX1_1	117	100	100	100	100	100	100
2017-TE-28570-1-2	SRR16508246	2017	Turkey	FARM 1	32	C1	R	S	R	R	S	R	S	S	S	R	R	R	R	R	100	0	0	100	0	0	0	100	0	100	0	0	0	0	100	0	0	100	GAC -> GGC	D -> G		IncFIB(K)_1_Kpn3, IncX1_1	117	100	100	100	100	100	100
2017-TE-28574-1-2	SRR16508245	2017	Turkey	FARM 1	32	C1	R	S	R	R	S	R	S	S	S	R	R	R	R	R	100	0	0	100	0	0	0	100	0	100	0	0	0	0	100	0	0	100	GAC -> GGC	D -> G		IncFIB(K)_1_Kpn3, IncX1_1	117	100	100	100	100	100	100
2017-TE-6453-1-226	SRR16508244	2017	Chicken	NA	32	C1	R	S	R	R	S	R	S	S	S	R	R	R	S	R	0	0	100	100	0	0	0	100	0	100	0	0	0	0	100	0	0	100	GAC -> GGC	D -> G		IncFIB(K)_1_Kpn3	117	100	100	100	100	100	100
2018-CB-4081-1-2	SRR16508243	2018	Chicken	FARM 12	32	C1	R	S	R	S	S	R	S	S	S	R	R	R	S	R	0	0	100	0	100	0	0	100	0	100	0	0	0	0	100	0	0	100	GAC -> GGC	D -> G		IncFIB(K)_1_Kpn3, IncX4_1	117	100	100	100	100	100	100
2018-LN-3056-2-1	SRR16508240	2018	Chicken	FARM 27	32	C1	S	S	S	S	S	R	S	S	S	R	R	R	S	R	0	0	100	0	0	0	0	100	0	100	0	0	0	0	100	0	0	100	GAC -> GGC	D -> G		IncFIB(K)_1_Kpn3	117	100	100	100	100	100	100
2018-PE-8166-1-3	SRR16508236	2018	Chicken	FARM 6	32	C1	R	S	R	R	S	R	S	S	S	R	R	R	S	R	100	0	0	100	0	0	0	100	0	0	0	0	0	0	100	0	0	100	GAC -> GGC	D -> G		IncFIB(K)_1_Kpn3	117	100	100	100	100	100	100
2018-TE-12861-1-2	SRR16508234	2018	Chicken	FARM 1	32	C1	R	S	R	R	S	R	S	S	S	R	R	R	R	R	100	0	0	100	0	0	0	100	0	100	0	0	0	0	100	0	0	100	GAC -> GGC	D -> G		IncFIB(K)_1_Kpn3, IncX1_1	117	100	100	100	100	100	100
2018-TE-12862-1-2	SRR16508233	2018	Chicken	FARM 1	32	C1	R	S	R	R	S	R	S	S	S	R	R	R	S	R	100	0	0	100	0	0	0	100	0	100	0	0	0	0	100	0	0	100	GAC -> GGC	D -> G		IncFIB(K)_1_Kpn3, IncX1_1	117	100	100	100	100	100	100
2018-TE-12873-1-2	SRR16508232	2018	Chicken	FARM 1	32	C1	R	S	R	R	S	R	S	S	S	R	R	R	S	R	100	0	0	100	0	0	0	100	0	100	0	0	0	0	100	0	0	100	GAC -> GGC	D -> G		IncFIB(K)_1_Kpn3, IncX1_1	117	100	100	100	100	100	100
2018-TE-12877-1-2	SRR16508230	2018	Chicken	FARM 1	32	C1	R	S	R	R	S	R	S	S	S	R	R	R	S	R	100	0	0	100	0	0	0	100	0	100	0	0	0	0	100	0	0	100	GAC -> GGC	D -> G		IncFIB(K)_1_Kpn3, IncX1_1	117	100	100	100	100	100	100
2018-TE-12957-1-2	SRR16508229	2018	Turkey	FARM 2	32	C1	R	S	R	R	S	R	S	S	S	R	R	R	S	R	100	0	0	100	0	0	0	100	0	100	0	0	0	0	100	0	0	100	GAC -> GGC	D -> G		IncFIB(K)_1_Kpn3	117	100	100	100	100	100	100
2018-TE-12958-1-2	SRR16508228	2018	Turkey	FARM 2	32	C1	R	S	R	R	S	R	S	S	S	R	R	R	S	R	100	0	0	100	0	0	0	100	0	100	0	0	0	0	100	0	0	100	GAC -> GGC	D -> G		ColRNAI_1, IncFIB(K)_1_Kpn3	117	100	100	100	100	100	100
2018-TE-12969-1-2	SRR16508227	2018	Turkey	FARM 2	32	C1	R	S	R	R	S	R	S	S	S	R	R	R	S	R	100	0	0	100	0	0	0	100	0	100	0	0	0	0	100	0	0	100	GAC -> GGC	D -> G		IncFIB(K)_1_Kpn3, IncX1_1	117	100	100	100	100	100	100
2018-TE-26204-1-2	SRR16508225	2018	Turkey	FARM 7	32	C1	R	S	R	R	S	R	S	S	S	R	R	R	S	R	100	0	0	100	0	0	0	100	0	0	0	0	0	0	100	0	0	100	GAC -> GGC	D -> G		Col440I_1, ColRNAI_1, IncFIB(K)_1_Kpn3	116	100	100	100	100	100	100
2018-TE-6668-1-2	SRR16508221	2018	Turkey	FARM 7	32	C1	R	S	R	R	S	R	S	S	S	R	R	R	S	R	100	0	0	100	0	0	0	100	0	0	0	0	0	0	100	0	0	100	GAC -> GGC	D -> G		IncFIB(K)_1_Kpn3	117	100	100	100	100	100	100
2019-PE-1991-1-2	SRR16508214	2019	Chicken	FARM 27	32	C1	R	S	R	R	S	R	S	S	S	R	R	R	S	R	0	0	100	100	0	0	0	100	0	100	0	0	0	0	100	0	0	100	GAC -> GGC	D -> G		IncFIB(K)_1_Kpn3	117	100	100	100	100	100	100
2019-PE-3257-1-6	SRR16508213	2019	Chicken	FARM 17	32	C1	R	S	R	R	S	R	S	S	S	R	R	R	S	R	0	0	100	0	0	0	0	100	0	100	0	0	0	0	100	0	0	100	GAC -> GGC	D -> G		IncFIB(K)_1_Kpn3	117	100	100	100	100	100	100
2019-PE-3258-1-3	SRR16508212	2019	Chicken	FARM 17	32	C1	S	S	S	S	S	R	S	S	S	R	R	R	S	R	0	0	100	0	0	0	0	100	0	100	0	0	0	0	100	0	0	100	GAC -> GGC	D -> G		IncFIB(K)_1_Kpn3	117	100	100	100	100	100	100
2019-PE-3258-1-6	SRR16508211	2019	Chicken	FARM 17	32	C1	S	S	R	S	S	R	S	S	S	R	R	R	S	R	0	0	100	0	0	0	0	100	0	100	0	0	0	0	100	0	0	100	GAC -> GGC	D -> G		IncFIB(K)_1_Kpn3	117	100	100	100	100	100	100
2019-PE-3259-1-3	SRR16508210	2019	Chicken	FARM 17	32	C1	R	S	R	R	S	R	S	S	S	R	R	R	S	R	0	0	100	100	0	0	0	100	0	100	0	0	0	0	100	0	0	100	GAC -> GGC	D -> G		IncFIB(K)_1_Kpn3, IncX1_1, IncX3_1	117	100	100	100	100	100	100
2019-TE-15038-1-2	SRR16508203	2019	Chicken	FARM 14	32	C1	R	S	R	R	S	R	S	S	S	R	R	R	S	R	100	0	0	100	0	0	0	100	0	100	0	0	0	0	100	0	0	100	GAC -> GGC	D -> G		IncFIB(K)_1_Kpn3, IncX1_1	117	100	100	100	100	100	100
2019-TE-15039-1-2	SRR16508202	2019	Chicken	FARM 14	32	C1	R	S	R	R	S	R	S	S	S	R	R	R	S	R	100	0	0	100	0	0	0	100	0	100	0	0	0	0	100	0	0	100	GAC -> GGC	D -> G		IncFIB(K)_1_Kpn3, IncX1_1	117	100	100	100	100	100	100
2019-TE-17987-1-2	SRR16508254	2019	Farm environment	FARM 14	32	C1	R	S	R	R	S	R	S	S	S	R	R	R	S	R	100	0	0	100	0	0	0	100	0	100	0	0	0	0	100	0	0	100	GAC -> GGC	D -> G		IncFIB(K)_1_Kpn3, IncX1_1	117	100	100	100	100	100	100
2019-TE-17991-1-2	SRR16508253	2019	Farm environment	FARM 14	32	C1	R	S	R	R	S	R	S	S	S	R	R	R	S	R	100	0	0	100	0	0	0	100	0	100	0	0	0	0	100	0	0	100	GAC -> GGC	D -> G		IncFIB(K)_1_Kpn3	117	100	100	100	100	100	100
2020-CB-3574-1-2	SRR16508201	2020	Chicken	FARM 4	32	C1	R	S	R	R	S	R	S	S	S	R	R	R	R	R	0	0	100	100	0	0	0	100	0	100	0	0	0	0	100	0	0	100	GAC -> GGC	D -> G		IncFIB(K)_1_Kpn3	117	100	100	100	100	100	100
2020-LN-1003-1-1	SRR16508196	2020	Chicken	FARM 26	32	C1	R	S	R	R	S	R	S	S	S	R	R	R	S	S	100	0	0	100	0	0	0	100	0	100	0	0	0	0	100	0	0	100	GAC -> GGC	D -> G		IncFIB(K)_1_Kpn3	117	100	100	100	100	100	100
2020-LN-1003-1-3	SRR16508195	2020	Chicken	FARM 26	32	C1	R	S	R	R	S	R	S	S	S	R	R	R	S	S	100	0	0	100	0	0	0	100	0	100	0	0	0	0	100	0	0	100	GAC -> GGC	D -> G		IncFIB(K)_1_Kpn3	117	100	100	100	100	100	100
2020-LN-1004-1-1	SRR16508194	2020	Chicken	FARM 26	32	C1	R	S	R	R	S	R	S	S	S	R	R	R	S	R	100	0	0	100	0	0	0	100	0	100	0	0	0	0	100	0	0	100	GAC -> GGC	D -> G		IncFIB(K)_1_Kpn3	117	100	100	100	100	100	100
2020-LN-1004-1-3	SRR16508193	2020	Chicken	FARM 26	32	C1	R	S	R	R	S	R	S	S	S	R	R	R	S	R	100	0	0	100	0	0	0	100	0	100	0	0	0	0	100	0	0	100	GAC -> GGC	D -> G		IncFIB(K)_1_Kpn3	117	100	100	100	100	100	100
2020-LN-1014-1-1	SRR16508192	2020	Chicken	FARM 26	32	C1	R	S	R	R	S	R	S	S	S	R	R	R	S	R	100	0	0	100	0	0	0	100	0	100	0	0	0	0	100	0	0	100	GAC -> GGC	D -> G		IncFIB(K)_1_Kpn3	117	100	100	100	100	100	100
2020-LN-1014-1-4	SRR16508191	2020	Chicken	FARM 26	32	C1	R	S	R	R	S	R	S	S	S	R	R	R	S	R	100	0	0	100	0	0	0	100	0	100	0	0	0	0	100	0	0	100	GAC -> GGC	D -> G		IncFIB(K)_1_Kpn3	117	100	100	100	100	100	100
2020-LN-1016-1-3	SRR16508190	2020	Chicken	FARM 26	32	C1	R	S	R	R	S	R	S	S	S	R	R	R	S	R	100	0	0	100	0	0	0	100	0	100	0	0	0	0	100	0	0	100	GAC -> GGC	D -> G		IncFIB(K)_1_Kpn3	117	100	100	100	100	100	100
2020-LN-1600-1-1	SRR16508189	2020	Chicken	FARM 27	32	C1	S	S	S	S	S	R	S	S	S	R	R	R	S	R	0	0	0	0	0	0	0	100	0	100	0	0	0	0	100	0	0	100	GAC -> GGC	D -> G		IncFIB(K)_1_Kpn3	117	100	100	100	100	100	100
2020-LN-1604-2-2	SRR16508188	2020	Chicken	FARM 27	32	C1	R	S	R	R	S	R	S	S	S	R	R	R	S	R	0	0	100	100	0	0	0	100	0	100	0	0	0	0	100	0	0	100	GAC -> GGC	D -> G		IncFIB(K)_1_Kpn3	117	100	100	100	100	100	100
2020-LN-1608-2-1	SRR16508186	2020	Chicken	FARM 27	32	C1	R	S	R	R	S	R	S	S	S	R	R	R	S	R	0	0	100	100	0	0	0	100	0	100	0	0	0	0	100	0	0	100	GAC -> GGC	D -> G		IncFIB(K)_1_Kpn3	117	100	100	100	100	100	100
2020-LN-1609-2-3	SRR16508185	2020	Chicken	FARM 27	32	C1	R	S	R	R	S	R	S	S	S	R	R	R	S	R	0	0	100	100	0	0	0	100	0	100	0	0	0	0	100	0	0	100	GAC -> GGC	D -> G		IncFIB(K)_1_Kpn3	117	100	100	100	100	100	100
2020-PE-1824-1-3-1-3	SRR16508183	2020	Chicken	FARM 6	32	C1	S	S	S	S	S	R	S	S	S	R	R	R	S	R	100	0	0	0	0	0	0	100	0	0	0	0	0	0	100	0	0	100	GAC -> GGC	D -> G		IncFIB(K)_1_Kpn3	117	100	100	100	100	100	100
2020-PE-1824-1-5-1-2	SRR16508285	2020	Chicken	FARM 6	32	C1	S	S	S	S	S	R	S	S	S	R	R	R	S	R	100	0	0	0	0	0	0	100	0	0	0	0	0	0	100	0	0	100	GAC -> GGC	D -> G		IncFIB(K)_1_Kpn3	117	100	100	100	100	100	100
2020-PE-1846-1-2	SRR16508284	2020	Chicken	FARM 27	32	C1	R	S	S	S	S	R	S	S	S	R	R	R	S	R	0	0	0	0	0	0	0	100	0	100	0	0	0	0	100	0	0	100	GAC -> GGC	D -> G		IncFIB(K)_1_Kpn3	117	100	100	100	100	100	100
2020-PE-2340-1-6	SRR16508283	2020	Chicken	FARM 28	32	C1	R	S	R	R	S	R	S	S	S	R	R	R	S	R	100	0	0	100	0	0	0	100	0	0	0	0	0	0	100	0	0	100	GAC -> GGC	D -> G		IncFIB(K)_1_Kpn3	117	100	100	100	100	100	100
2020-PE-2727-1-6	SRR16508280	2020	Chicken	FARM 28	32	C1	R	S	R	R	S	R	S	S	S	R	R	R	S	R	100	0	0	100	0	0	0	100	0	0	0	0	0	0	100	0	0	100	GAC -> GGC	D -> G	IncP-merA-pilL	IncFIB(K)_1_Kpn3, IncX1_1	117	100	100	100	100	100	100
2020-PE-3102-1-1	SRR16508277	2020	Chicken	FARM 17	32	C1	S	S	S	S	S	R	S	S	S	R	R	R	S	R	0	0	0	0	0	0	0	100	0	100	0	0	0	0	100	0	0	100	GAC -> GGC	D -> G		IncFIB(K)_1_Kpn3	117	100	100	100	100	100	100
2020-PE-5928-1-6	SRR16508273	2020	Chicken	FARM 28	32	C1	R	S	R	R	S	R	S	S	S	R	R	R	R	R	100	0	0	100	0	0	0	100	0	100	0	0	0	0	100	0	0	100	GAC -> GGC	D -> G		IncFIB(K)_1_Kpn3	116	100	100	100	100	100	100
2020-PE-6383-1-9	SRR16508271	2020	Pig	FARM 30	32	C1	S	S	S	S	S	R	S	S	S	R	R	R	S	R	0	0	0	0	0	0	0	100	0	100	0	0	0	0	100	0	0	100	GAC -> GGC	D -> G		IncFIB(K)_1_Kpn3	117	100	100	100	100	100	100
2020-TE-166305-1-7	SRR16508265	2020	Chicken	FARM 28	32	C1	R	S	R	R	S	R	S	S	S	R	R	R	S	R	0	0	100	100	0	0	0	100	0	100	0	0	0	0	100	0	0	100	GAC -> GGC	D -> G		IncFIB(K)_1_Kpn3, IncX1_1	117	100	100	100	100	100	100
2017-CB-4714-1-4	SRR16508220	2017	Chicken	FARM 11	32	C10	R	S	R	R	R	R	S	S	S	R	R	R	S	R	100	100	100	100	100	0	100	100	100	100	0	0	100	0	100	0	100	100	GAC -> GGC	D -> G		IncFIB(AP001918)_1, IncFIB(K)_1_Kpn3, IncFIC(FII)_1	117	100	100	100	100	100	100
2019-CB-3124-1-2	SRR16508216	2019	Chicken	FARM 11	32	C10	R	S	R	R	S	R	S	S	S	R	R	R	S	R	100	0	100	100	100	0	0	100	0	100	100	0	0	0	100	0	0	100	GAC -> GGC	D -> G		IncFIB(K)_1_Kpn3, IncX4_1	117	100	100	100	100	100	100
2019-CB-2497-1-2	SRR16508218	2019	Chicken	FARM 19	32	C11	R	S	R	R	S	R	S	S	S	R	S	R	S	R	0	0	100	100	0	0	0	100	0	100	0	0	0	0	100	0	0	100	GAC -> GGC	D -> G		IncFIB(K)_1_Kpn3	117	100	100	100	100	100	100
2019-PE-3936-1-7	SRR16508206	2019	Chicken	FARM 9	32	C11	R	S	R	R	S	R	S	S	S	R	R	R	S	R	0	0	100	100	0	0	0	100	0	100	0	0	0	0	100	0	0	100	GAC -> GGC	D -> G		IncFIB(K)_1_Kpn3	117	100	100	100	100	100	100
2019-PE-3839-1-25	SRR16508208	2019	Chicken	NA	32	C12	R	S	S	S	S	R	S	S	S	R	R	R	S	R	0	0	0	0	100	0	0	0	0	100	100	0	0	0	100	0	0	100	GAC -> GGC	D -> G		IncFIB(K)_1_Kpn3, IncX4_1	117	100	100	100	100	100	100
2019-PE-3839-1-28	SRR16508207	2019	Chicken	NA	32	C12	R	S	S	S	S	R	S	S	S	R	R	R	S	R	0	0	0	0	100	0	0	0	0	100	100	0	0	0	100	0	0	100	GAC -> GGC	D -> G		IncFIB(K)_1_Kpn3, IncX4_1	117	100	100	100	100	100	100
2018-TE-25992-1-1	SRR16508261	2018	Water	NA	32	C2	S	S	S	S	S	S	S	S	S	S	S	S	S	S	0	0	0	0	0	0	0	0	0	0	0	0	0	0	0	0	0	0	NF	NF	ardA-l1 relaxase-sogS-trbA-pESI repA-incP-pESI backbone-K88-ybt-merA-ipf-pilL	Col440I_1	103	100	100	100	100	100	100
2018-TE-25998-1-1	SRR16508260	2018	Water	NA	32	C2	S	S	S	S	S	S	S	S	S	S	S	S	S	S	0	0	0	0	0	0	0	0	0	0	0	0	0	0	0	0	0	0	NF	NF	ardA-l1 relaxase-sogS-trbA-pESI repA-incP-pESI backbone-K88-ybt-merA-ipf-pilL		103	100	100	100	100	100	100
2018-TE-26002-1-1	SRR16508259	2018	Water	NA	32	C2	S	S	S	S	S	R	S	S	S	S	S	S	S	S	0	0	0	0	0	0	0	0	0	0	0	0	0	0	0	0	0	0	NF	NF	ardA-l1 relaxase-sogS-trbA-pESI repA-incP-pESI backbone-K88-ybt-merA-ipf-pilL		103	100	100	100	100	100	100
2019-TE-11858-1-1	SRR16508258	2019	Water	NA	32	C2	S	S	S	S	S	S	S	S	S	S	S	S	S	S	0	0	0	0	0	0	0	0	0	0	0	0	0	0	0	0	0	0	NF	NF	ardA-l1 relaxase-sogS-trbA-pESI repA-incP-pESI backbone-K88-ybt-merA-ipf-pilL		103	100	100	100	100	100	100
2019-TE-1451-1-10	SRR16508204	2019	Human	NA	32	C2	S	S	S	S	S	S	S	S	S	S	S	S	S	S	0	0	0	0	0	0	0	0	0	0	0	0	0	0	0	0	0	0	NF	NF	ardA-l1 relaxase-sogS-trbA-pESI repA-incP-pESI backbone-K88-ybt-merA-ipf-pilL		103	100	100	100	100	100	100
2020-TE-592-1-1	SRR16508252	2020	Water	NA	32	C2	S	S	S	S	S	S	S	S	S	S	S	S	S	S	0	0	0	0	0	0	0	0	0	0	0	0	0	0	0	0	0	0	NF	NF	ardA-l1 relaxase-sogS-trbA-pESI repA-incP-pESI backbone-K88-ybt-merA-ipf-pilL		103	100	100	100	100	100	100
2020-PE-2708-1-6	SRR16508281	2020	Chicken	FARM 28	32	C3	R	S	S	S	S	R	S	S	S	R	R	R	S	R	100	0	100	0	0	100	0	100	0	100	0	0	0	0	100	0	0	100	GAC -> GGC	D -> G		IncFIB(K)_1_Kpn3, IncX1_4	117	100	100	100	100	100	100
2020-PE-2730-1-6	SRR16508278	2020	Chicken	FARM 28	32	C3	R	S	S	S	S	R	S	S	S	R	S	S	S	R	0	0	100	0	0	100	0	0	0	100	0	0	0	0	0	0	0	0	GAC -> GGC	D -> G		IncFIB(K)_1_Kpn3, IncX1_4	117	100	100	100	100	100	100
2020-TE-2652-1-4	SRR16508264	2020	Chicken	FARM 28	32	C3	R	S	S	S	S	R	S	S	S	R	R	R	S	R	100	0	100	0	0	100	0	100	0	100	0	0	0	0	100	0	0	100	GAC -> GGC	D -> G		IncFIB(K)_1_Kpn3, IncX1_4	117	100	100	100	100	100	100
2018-TE-26200-1-2	SRR16508226	2018	Turkey	FARM 7	32	C4	R	S	R	R	S	R	S	S	S	R	R	R	S	R	100	0	0	100	0	0	0	100	0	100	0	0	0	0	100	0	0	100	GAC -> GGC	D -> G		IncFIB(K)_1_Kpn3	117	100	100	100	100	100	100
2018-TE-26212-1-2	SRR16508224	2018	Turkey	FARM 7	32	C4	R	S	R	R	S	R	S	S	S	R	R	R	S	R	100	0	0	100	0	0	0	100	0	100	0	0	0	0	100	0	0	100	GAC -> GGC	D -> G		IncFIB(K)_1_Kpn3	117	100	100	100	100	100	100
2018-TE-26218-1-2	SRR16508223	2018	Turkey	FARM 7	32	C4	R	S	R	R	S	R	S	S	S	R	R	R	S	R	100	0	0	100	0	0	0	100	0	100	0	0	0	0	100	0	0	100	GAC -> GGC	D -> G		ColRNAI_1, IncFIB(K)_1_Kpn3	116	100	100	100	100	100	100
2018-TE-6662-1-2	SRR16508222	2018	Turkey	FARM 7	32	C5	R	S	R	R	S	R	S	S	S	R	R	R	S	R	100	0	0	100	0	0	0	100	0	100	0	0	0	0	100	0	0	100	GAC -> GGC	D -> G		IncFIB(K)_1_Kpn3	117	100	100	100	100	100	100
2019-TE-11488-1-2	SRR16508205	2019	Chicken	FARM 7	32	C5	R	S	R	R	S	R	S	S	S	R	R	R	S	R	100	0	0	100	0	0	0	100	0	100	0	0	0	0	100	0	0	100	GAC -> GGC	D -> G		IncFIB(K)_1_Kpn3, IncX1_1	117	100	100	100	100	100	100
2020-PE-6058-1-7	SRR16508272	2020	Chicken	FARM 28	32	C6	R	S	R	R	S	R	S	S	S	R	R	R	S	R	0	0	100	100	0	0	0	100	0	100	0	0	0	0	100	0	0	100	GAC -> GGC	D -> G		IncFIB(K)_1_Kpn3	117	100	100	100	100	100	100
2020-PE-6907-1-4	SRR16508269	2020	Chicken	NA	32	C6	R	S	R	R	S	R	S	S	S	R	R	R	R	R	0	0	100	100	0	0	0	100	0	100	0	0	0	0	100	0	0	100	GAC -> GGC	D -> G		IncFIB(K)_1_Kpn3	117	100	100	100	100	100	100
2018-CB-4270-1-2	SRR16508241	2018	Chicken	FARM 18	32	C7	R	S	R	R	S	R	S	S	S	R	R	R	S	R	0	0	0	100	0	0	0	100	0	0	0	0	0	0	100	0	0	100	GAC -> GGC	D -> G		IncFIB(K)_1_Kpn3	117	100	100	100	100	100	100
2019-CB-2496-1-2	SRR16508219	2019	Chicken	FARM 18	32	C7	R	S	R	R	S	R	S	S	S	R	R	R	S	R	0	0	100	100	0	0	0	100	0	100	0	0	0	0	100	0	0	100	GAC -> GGC	D -> G		IncFIB(K)_1_Kpn3	117	100	100	100	100	100	100
2018-LN-3059-2-1	SRR16508239	2018	Chicken	FARM 27	32	C8	R	S	R	R	S	R	S	S	S	R	R	R	S	R	0	0	0	100	0	0	0	100	0	0	0	0	0	0	100	0	0	100	GAC -> GGC	D -> G		IncFIB(K)_1_Kpn3	117	100	100	100	100	100	100
2019-PE-1990-1-2	SRR16508215	2019	Chicken	FARM 27	32	C8	S	S	S	S	S	R	S	S	S	R	R	R	S	R	0	0	0	100	0	0	0	100	0	0	0	0	0	0	100	0	0	100	GAC -> GGC	D -> G		IncFIB(K)_1_Kpn3	117	100	100	100	100	100	100
2017-CB-1751-1-4	SRR16508257	2017	Chicken	FARM 24	32	C9	R	S	S	S	R	R	S	S	S	R	R	S	S	R	100	100	100	0	100	0	100	0	0	100	0	0	0	0	0	0	100	0	GAC -> GGC	D -> G	IncP-merA	IncFIB(K)_1_Kpn3, IncX1_1, IncX3_1	117	100	100	100	100	100	100
2017-CB-1752-1-4	SRR16508256	2017	Chicken	FARM 24	32	C9	R	S	R	R	R	R	S	S	S	R	R	S	S	R	100	100	100	100	100	0	100	0	0	100	0	0	0	0	0	0	100	0	GAC -> GGC	D -> G	IncP-merA	IncFIB(K)_1_Kpn3, IncX1_1, IncX3_1	117	100	100	100	100	100	100
2017-CB-3015-1-3	SRR16508242	2017	Chicken	FARM 20	32	none	R	S	R	R	S	R	S	S	S	R	R	R	S	R	0	0	100	100	100	0	0	100	0	100	0	0	100	0	100	0	100	100	GAC -> GGC	D -> G		IncFIB(K)_1_Kpn3, IncX4_1	117	100	100	100	100	100	100
2017-CB-4508-1-2	SRR16508231	2017	Chicken	FARM 22	32	none	R	S	R	R	R	R	S	S	S	R	R	R	S	R	0	100	100	100	100	0	100	100	0	100	0	0	0	0	100	0	100	100	GAC -> GGC	D -> G		Col3M_1, IncFIB(K)_1_Kpn3, IncX1_1, IncX3_1	117	100	100	100	100	100	100
2017-IS-9492-1-3	SRR16508198	2017	Chicken	FARM 8	32	none	R	S	S	S	S	R	R	S	S	R	R	R	S	R	0	0	100	0	100	0	0	100	0	100	0	100	0	100	100	0	0	100	GAC -> GGC	D -> G		IncFIB(K)_1_Kpn3, IncX1_1, IncX3_1, IncX4_1	117	100	100	100	100	100	100
2017-IS-9903-1-3	SRR16508187	2017	Chicken	FARM 23	32	none	R	S	R	R	S	R	S	S	S	R	S	R	S	R	0	0	100	100	0	0	0	100	0	100	0	0	100	0	100	0	100	100	GAC -> GGC	D -> G		IncFIB(K)_1_Kpn3, IncX1_1	117	100	100	100	100	100	100
2018-PE-1958-1-7	SRR16508238	2018	Chicken	NA	32	none	R	S	S	S	R	R	S	S	S	R	R	R	S	S	100	0	0	0	100	0	0	0	0	0	0	0	0	0	100	0	0	100	GAC -> TAC	D -> Y		IncFIB(K)_1_Kpn3, IncX1_1, IncX3_1	117	100	100	100	100	100	100
2018-PE-3341-1-25	SRR16508237	2018	Chicken	NA	32	none	R	S	R	S	R	R	S	S	S	R	R	R	S	R	91.16	100	0	0	100	0	100	0	0	0	0	0	0	0	100	0	100	100	GAC -> TAC	D -> Y		IncFIB(K)_1_Kpn3, IncX1_1, IncX3_1	117	100	100	100	100	100	100
2018-PE-6453-1-1	SRR16508263	2018	Water	NA	32	none	R	S	S	S	S	S	S	S	S	S	R	R	S	S	0	0	0	0	100	0	0	0	0	0	0	0	0	0	0	100	0	100	NF	NF	pESI repA-incP-pESI backbone-K88-ybt-merA-ipf-pilL	IncI1_1_Alpha	104	100	100	100	100	100	100
2018-TE-12427-1-1	SRR16508235	2018	Human	NA	32	none	S	S	S	S	S	S	S	S	S	S	S	S	S	S	0	0	0	0	0	0	0	0	0	0	0	0	0	0	0	0	0	0	NF	NF	ardA-l1 relaxase-sogS-trbA-pESI repA-incP-pESI backbone-K88-ybt-merA-ipf-pilL		104	100	100	100	100	100	100
2018-TE-24342-1-3	SRR16508262	2018	Water	NA	32	none	S	S	S	S	S	R	S	S	S	R	R	R	S	S	100	0	100	0	0	0	0	0	0	0	0	0	0	0	100	0	0	100	GAC -> GGC	D -> G		IncFIB(K)_1_Kpn3	117	100	100	100	100	100	100
2019-CB-2952-1-2	SRR16508217	2019	Chicken	FARM 21	32	none	R	S	R	R	S	R	S	S	S	R	R	R	S	R	0	0	100	100	0	0	0	100	0	100	0	0	100	0	100	0	100	100	GAC -> GGC	D -> G		IncFIB(K)_1_Kpn3, IncX1_1	117	100	100	100	100	100	100
2020-CB-3679-1-2	SRR16508200	2020	Chicken	FARM 25	32	none	R	S	S	S	R	R	S	S	S	R	R	S	S	R	100	100	0	0	100	0	100	0	100	0	0	0	100	0	0	0	100	0	GAC -> GGC	D -> G	IncP-merA	IncFIB(AP001918)_1, IncFIB(K)_1_Kpn3, IncFIC(FII)_1	117	100	100	100	100	100	100
2020-CB-3879-1-2	SRR16508199	2020	Chicken	NA	32	none	R	S	S	S	R	R	S	S	S	R	R	S	S	R	100	100	0	0	100	0	100	0	100	0	0	0	100	0	0	0	100	0	GAC -> GGC	D -> G	IncP-merA	IncFIB(AP001918)_1, IncFIB(K)_1_Kpn3, IncFIC(FII)_1	117	100	100	100	100	100	100
2020-CB-4517-1-2	SRR16508197	2020	Chicken	FARM 5	8528	none	R	S	S	S	R	R	S	S	S	R	R	S	S	R	100	100	100	0	100	0	100	0	100	100	0	0	100	0	0	0	100	0	GAC -> GGC	D -> G	IncP-merA	IncFIB(AP001918)_1, IncFIB(K)_1_Kpn3, IncFIC(FII)_1	117	100	100	100	100	100	100
2020-PE-1539-1-3	SRR16508184	2020	Chicken	FARM 15	32	none	R	S	R	R	S	R	S	S	S	R	R	R	S	R	0	0	0	100	0	0	0	100	0	0	0	0	0	0	100	0	0	100	GAC -> GGC	D -> G		IncFIB(K)_1_Kpn3	117	100	100	100	100	100	100
2020-PE-2342-1-6	SRR16508282	2020	Chicken	FARM 28	32	none	R	S	S	S	S	R	S	S	S	R	R	R	R	R	0	0	100	0	100	0	0	100	0	100	0	0	0	0	100	0	0	100	GAC -> GGC	D -> G		IncFIB(K)_1_Kpn3, IncX1_1, IncX3_1	117	100	100	100	100	100	100
2020-PE-4752-1-6	SRR16508276	2020	Chicken	FARM 28	32	none	S	S	S	S	S	R	S	S	S	R	R	R	S	R	0	0	0	0	0	0	0	100	0	100	0	0	0	0	100	0	0	100	GAC -> GGC	D -> G		IncFIB(K)_1_Kpn3	117	100	100	100	100	100	100
2020-PE-5629-1-9	SRR16508275	2020	Chicken	FARM 29	32	none	R	S	S	S	S	R	S	S	S	R	S	S	S	S	100	0	0	0	100	0	0	0	0	0	100	0	0	0	0	0	0	0	GAC -> GGC	D -> G	IncP-merA	IncFIB(AP001918)_1, IncFIB(K)_1_Kpn3, IncX4_1	117	100	100	100	100	100	100
2020-PE-5688-1-10	SRR16508274	2020	Chicken	NA	32	none	S	S	S	S	S	R	S	S	S	R	R	R	S	R	0	0	0	0	0	0	0	100	0	0	0	0	0	0	100	0	0	100	GAC -> GGC	D -> G		IncFIB(K)_1_Kpn3	116	100	100	100	100	100	100
2020-PE-6754-1-2	SRR16508270	2020	Chicken	FARM 13	32	none	S	S	S	S	S	R	S	S	S	R	S	S	S	R	0	0	100	0	0	0	0	0	0	100	0	0	0	0	0	0	0	0	GAC -> GGC	D -> G	IncP-merA-pilL	IncFIB(K)_1_Kpn3	117	100	100	100	100	100	100
2020-PE-6961-1-4	SRR16508267	2020	Chicken	FARM 3	32	none	R	S	S	S	R	R	S	S	S	R	R	R	R	R	100	100	0	0	100	0	100	100	100	0	0	0	91.14	0	100	0	100	100	GAC -> GGC	D -> G		IncFIB(AP001918)_1, IncFIB(K)_1_Kpn3, IncFIC(FII)_1	117	100	100	100	100	100	100
2020-PE-738-1-4	SRR16508266	2020	Chicken	FARM 16	32	none	R	S	S	S	R	R	S	S	S	R	R	S	S	R	100	100	0	0	100	0	100	0	100	0	0	0	100	0	0	0	100	0	GAC -> GGC	D -> G	IncP-merA	IncFIB(AP001918)_1, IncFIB(K)_1_Kpn3, IncFIC(FII)_1	117	100	100	100	100	100	100
NA – not applicable
[truncated: 112 more columns]
