# Supplementary material for: The Current Landscape of Antibiotic Resistance of Salmonella Infantis in Italy: The Expansion of Extended-Spectrum Beta-Lactamase Producers on a Local Scale
Source: Front Microbiol. 2022 Mar 28;13:812481. doi: 10.3389/fmicb.2022.812481 (PMC8996230; doi:10.3389/fmicb.2022.812481)
Supplement: Supplementary file 2 [file Table_2.xlsx]

## Sheet: allele calls
Sample ID	SC0831	SEN0401	SNSL254_A1382	SPAB_04503	STM0834	STM0942	STM1092	STM1940	STM2666	STM2932	STM3012	STM3624	STM3624A	STM4351	STMMW_00001	STMMW_00011	STMMW_00021	STMMW_00031	STMMW_00041	STMMW_00051	STMMW_00061	STMMW_00071	STMMW_00081	STMMW_00091	STMMW_00101	STMMW_00111	STMMW_00121	STMMW_00131	STMMW_00141	STMMW_00151	STMMW_00161	STMMW_00171	STMMW_00191	STMMW_00361	STMMW_00401	STMMW_00441	STMMW_00451	STMMW_00461	STMMW_00471	STMMW_00481	STMMW_00491	STMMW_00501	STMMW_00651	STMMW_00681	STMMW_00701	STMMW_00721	STMMW_00731	STMMW_00741	STMMW_00751
2018-PE-6453-1-1	8	34	4	5	41	44	1	44	2	26	43	46	1	31	1	46	37	42	34	39	36	32	14	36	25	42	30	36	1	25	29	41	5	8	38	1	3	11	44	27	1	39	40	43	11	39	43	41	37
2019-PE-3259-1-3	8	34	4	5	41	44	1	44	2	26	43	46	1	31	1	46	37	42	34	39	36	32	14	36	25	42	30	36	1	25	29	41	5	8	38	1	3	11	44	27	1	39	40	43	11	39	43	41	37
2018-TE-12957-1-2	8	34	4	5	41	44	1	44	2	26	43	46	1	31	1	46	37	42	34	39	36	32	14	36	25	42	30	36	1	25	29	41	5	8	38	1	3	11	44	27	1	39	40	43	11	39	43	41	37
2019-TE-17987-1-2	8	34	4	5	41	44	1	44	2	26	43	46	1	31	1	46	37	42	34	39	36	32	14	36	25	42	30	36	1	25	29	41	5	8	38	1	3	11	44	27	1	39	40	43	11	39	43	41	37
2018-LN-3056-2-1	8	34	4	5	41	44	1	44	2	26	43	46	1	31	1	46	37	42	34	39	36	32	14	36	25	42	30	36	1	25	29	41	5	8	38	1	3	11	44	27	1	39	40	43	11	39	43	41	37
2019-PE-3839-1-25	8	34	4	5	41	44	1	44	2	26	43	46	1	31	1	46	37	42	34	39	36	32	14	36	25	42	30	36	1	25	29	41	5	8	38	1	3	11	44	27	1	39	40	43	11	39	43	41	37
2017-CB-3015-1-3	8	34	4	5	41	44	1	44	2	26	43	46	1	31	1	46	37	42	34	39	36	32	14	36	25	42	30	36	1	25	29	41	5	8	38	1	3	11	44	27	1	39	40	43	11	39	43	41	37
2018-TE-12861-1-2	8	34	4	5	41	44	1	44	2	26	43	46	1	31	1	46	37	42	34	39	36	32	14	36	25	42	30	36	1	25	29	41	5	8	38	1	3	11	44	27	1	39	40	43	11	39	43	41	37
2018-TE-12862-1-2	8	34	4	5	41	44	1	44	2	26	43	46	1	31	1	46	37	42	34	39	36	32	14	36	25	42	30	36	1	25	29	41	5	8	38	1	3	11	44	27	1	39	40	43	11	39	43	41	37
2020-LN-1003-1-3	8	34	4	5	41	44	1	44	2	26	43	46	1	31	1	46	37	42	34	39	36	32	14	36	25	42	30	36	1	25	29	41	5	8	38	1	3	11	44	27	1	39	40	43	11	39	43	41	37
2019-CB-2952-1-2	8	34	4	5	41	44	1	44	2	26	43	46	1	31	1	46	37	42	34	39	36	32	14	36	25	42	30	36	1	25	29	41	5	8	38	1	3	11	44	27	1	39	40	43	11	39	43	41	37
2017-IS-9903-1-3	8	34	4	5	41	44	1	44	2	26	43	46	1	31	1	46	37	42	34	39	36	32	14	36	25	42	30	36	1	25	29	41	5	8	38	1	3	11	44	27	1	39	40	43	11	39	43	41	37
2017-TE-25686-1-3	8	34	4	5	41	44	1	44	2	26	43	46	1	31	1	46	37	42	34	39	36	32	14	36	25	42	30	36	1	25	29	41	5	8	38	1	3	11	44	27	1	39	40	43	11	39	43	41	37
2018-LN-3059-2-1	8	34	4	5	41	44	1	44	2	26	43	46	1	31	1	46	37	42	34	39	36	32	14	36	25	42	30	36	1	25	29	41	5	8	38	1	3	11	44	27	1	39	40	43	11	39	43	41	37
2017-TE-28568-1-2	8	34	4	5	41	44	1	44	2	26	43	46	1	31	1	46	37	42	34	39	36	32	14	36	25	42	30	36	1	25	29	41	5	8	38	1	3	11	44	27	1	39	40	43	11	39	43	41	37
2017-TE-28574-1-2	8	34	4	5	41	44	1	44	2	26	43	46	1	31	1	46	37	42	34	39	36	32	14	36	25	42	30	36	1	25	29	41	5	8	38	1	3	11	44	27	1	39	40	43	11	39	43	41	37
2020-LN-1014-1-4	8	34	4	5	41	44	1	44	2	26	43	46	1	31	1	46	37	42	34	39	36	32	14	36	25	42	30	36	1	25	29	41	5	8	38	1	3	11	44	27	1	39	40	43	11	39	43	41	37
2020-LN-1004-1-3	8	34	4	5	41	44	1	44	2	26	43	46	1	31	1	46	37	42	34	39	36	32	14	36	25	42	30	36	1	25	29	41	5	8	38	1	3	11	44	27	1	39	40	43	11	39	43	41	37
2017-TE-28570-1-2	8	34	4	5	41	44	1	44	2	26	43	46	1	31	1	46	37	42	34	39	36	32	14	36	25	42	30	36	1	25	29	41	5	8	38	1	3	11	44	27	1	39	40	43	11	39	43	41	37
2018-TE-12969-1-2	8	34	4	5	41	44	1	44	2	26	43	46	1	31	1	46	37	42	34	39	36	32	14	36	25	42	30	36	1	25	29	41	5	8	38	1	3	11	44	27	1	39	40	43	11	39	43	41	37
2019-TE-15038-1-2	8	34	4	5	41	44	1	44	2	26	43	46	1	31	1	46	37	42	34	39	36	32	14	36	25	42	30	36	1	25	29	41	5	8	38	1	3	11	44	27	1	39	40	43	11	39	43	41	37
2018-PE-3341-1-25	8	34	4	5	41	44	1	44	2	26	43	46	1	31	1	690	37	42	34	39	36	32	14	36	25	42	30	36	1	25	29	41	5	8	38	1	3	11	44	27	1	39	40	43	11	39	43	41	37
2018-TE-26218-1-2	8	34	4	5	41	44	1	44	2	26	43	46	1	31	1	46	37	42	34	39	36	32	14	36	25	42	30	36	1	25	29	41	5	8	38	1	3	11	44	27	1	39	40	43	11	442	43	41	37
2018-TE-26002-1-1	8	34	4	5	41	44	1	44	2	26	43	46	1	31	1	46	37	42	34	39	36	32	14	36	25	42	30	36	1	25	29	41	5	8	38	1	3	52	68	40	26	64	40	43	11	39	43	41	37
2018-CB-4270-1-2	8	34	4	5	41	44	1	44	2	26	43	46	1	31	1	46	37	42	34	39	36	32	14	36	25	42	30	36	1	25	29	41	5	8	38	1	3	11	44	27	1	39	40	43	11	39	43	41	37
2018-TE-6668-1-2	8	34	4	5	41	44	1	44	2	26	43	46	1	31	1	46	37	42	34	39	36	32	14	36	25	42	30	36	1	25	29	41	5	8	38	1	3	11	44	27	1	39	40	43	11	39	43	41	37
2017-CB-4714-1-4	8	34	4	5	41	44	1	44	2	26	43	46	1	31	1	46	37	42	34	39	36	32	14	36	25	42	30	36	1	25	29	41	5	8	38	1	3	11	44	27	1	39	40	43	11	39	43	41	37
2018-PE-8166-1-3	8	34	4	5	41	44	1	44	2	26	43	46	1	31	1	46	37	42	34	39	36	32	14	36	25	42	30	36	1	25	29	41	5	8	38	1	3	11	44	27	1	39	40	43	11	39	43	41	37
2017-TE-25693-1-3	8	34	4	5	41	44	1	44	2	26	43	46	1	31	1	46	37	42	34	39	36	32	14	36	25	42	30	36	1	25	29	41	5	8	38	1	3	11	44	27	1	39	40	43	11	39	43	41	37
2019-TE-15039-1-2	8	34	4	5	41	44	1	44	2	26	43	46	1	31	1	46	37	42	34	39	36	32	14	36	25	42	30	36	1	25	29	41	5	8	38	1	3	11	44	27	1	39	40	43	11	39	43	41	37
2017-CB-4855-1-2	8	34	4	5	41	44	1	44	2	26	43	46	1	31	1	46	37	42	34	39	36	32	14	36	25	42	30	36	1	25	29	41	5	8	38	1	3	11	44	27	1	39	40	43	11	39	43	41	37
2019-PE-1990-1-2	8	34	4	5	41	44	1	44	2	26	43	46	1	31	1	46	37	42	34	39	36	32	14	36	25	42	30	36	1	25	29	41	5	8	38	1	3	11	44	27	1	39	40	43	11	39	43	41	37
2019-CB-2496-1-2	8	34	4	5	41	44	1	44	2	26	43	46	1	31	1	46	37	42	34	39	36	32	14	36	25	42	30	36	1	25	29	41	5	8	38	1	3	11	44	27	1	39	40	43	11	39	43	41	37
2018-TE-12427-1-1	8	34	4	5	41	44	1	44	2	26	43	46	1	31	1	46	37	42	34	39	36	32	14	36	25	42	30	36	1	25	29	41	5	8	38	1	3	11	44	27	1	39	40	43	11	39	43	41	37
2018-TE-25992-1-1	8	34	4	5	41	44	1	44	2	26	43	46	1	31	1	46	37	42	34	39	36	32	14	36	25	42	30	36	1	25	29	41	5	8	38	1	3	52	68	40	26	64	40	43	11	39	43	41	37
2020-LN-1014-1-1	8	34	4	5	41	44	1	44	2	26	43	46	1	31	1	46	37	42	34	39	36	32	14	36	25	42	30	36	1	25	29	41	5	8	38	1	3	11	44	27	1	39	40	43	11	39	43	41	37
2018-TE-6662-1-2	8	34	4	5	41	44	1	44	2	26	43	46	1	31	1	46	37	42	34	39	36	32	14	36	25	42	30	36	1	25	29	41	5	8	38	1	3	11	44	27	1	39	40	43	11	39	43	41	37
2018-TE-26200-1-2	8	34	4	5	41	44	1	44	2	26	43	46	1	31	1	46	37	42	34	39	36	32	14	36	25	42	30	36	1	25	29	41	5	8	38	1	3	11	44	27	1	39	40	43	11	442	43	41	37
2018-TE-24342-1-3	8	34	4	5	41	44	1	44	2	26	43	46	1	31	1	46	37	42	34	39	36	32	14	36	25	42	30	36	1	25	29	41	5	496	38	1	3	11	44	27	1	39	40	43	11	39	43	41	37
2017-IS-9492-1-3	8	34	4	5	41	44	1	44	2	26	43	46	1	31	1	46	37	42	34	39	36	32	14	36	25	42	30	36	1	25	29	41	5	8	38	1	3	11	44	27	1	39	40	43	11	39	43	41	37
2017-TE-25928-1-2	8	34	4	5	41	44	1	44	2	26	43	46	1	31	1	46	37	42	34	39	36	32	14	36	25	42	30	36	1	25	29	41	5	8	38	1	3	11	44	27	1	39	40	43	11	39	43	41	37
2018-TE-12873-1-2	8	34	4	5	41	44	1	44	2	26	43	46	1	31	1	46	37	42	34	39	36	32	14	36	25	42	30	36	1	25	29	41	5	8	38	1	3	11	44	27	1	39	40	43	11	39	43	41	37
2019-PE-3258-1-6	8	34	4	5	41	44	1	44	2	26	43	46	1	31	1	46	37	42	34	39	36	32	14	36	25	42	30	36	1	25	29	41	5	8	38	1	3	11	44	27	1	39	40	43	11	39	43	41	37
2019-PE-3936-1-7	8	34	4	5	41	44	1	44	2	26	43	46	1	31	1	46	37	42	34	39	36	32	14	36	25	42	30	36	1	25	29	41	5	8	38	1	3	11	44	27	1	39	40	43	11	39	43	41	37
2019-PE-3257-1-6	8	34	4	5	41	44	1	44	2	26	43	46	1	31	1	46	37	42	34	39	36	32	14	36	25	42	30	36	1	25	29	41	5	8	38	1	3	11	44	27	1	39	40	43	11	39	43	41	37
2019-PE-1991-1-2	8	34	4	5	41	44	1	44	2	26	43	46	1	31	1	46	37	42	34	39	36	32	14	36	25	42	30	36	1	25	29	41	5	8	38	1	3	11	44	27	1	39	40	43	11	39	43	41	37
2019-TE-17991-1-2	8	34	4	5	41	44	1	44	2	26	43	46	1	31	1	46	37	42	34	39	36	32	14	36	25	42	30	36	1	25	29	41	5	8	38	1	3	11	44	27	1	39	40	43	11	39	43	41	37
2018-TE-12958-1-2	8	34	4	5	41	44	1	44	2	26	43	46	1	31	1	46	37	42	34	39	36	32	14	36	25	42	30	36	1	25	29	41	5	8	38	1	3	11	44	27	1	39	40	43	11	39	43	41	37
2017-TE-28569-1-2	8	34	4	5	41	44	1	44	2	26	43	46	1	31	1	46	37	42	34	39	36	32	14	36	25	42	30	36	1	25	29	41	5	8	38	1	3	11	44	27	1	39	40	43	11	39	43	41	37
2017-CB-1752-1-4	8	34	4	5	41	44	1	44	2	26	43	46	1	31	1	689	37	42	34	39	36	32	14	36	25	42	30	36	1	25	29	41	5	8	38	1	3	11	44	27	1	137	40	43	11	39	43	41	37
2018-TE-26212-1-2	8	34	4	5	41	44	1	44	2	26	43	46	1	31	1	46	37	42	34	39	36	32	14	36	25	42	30	36	1	25	29	41	5	8	38	1	3	11	44	27	1	39	40	43	11	442	43	41	37
2017-CB-1751-1-4	8	34	4	5	41	44	1	44	2	26	43	46	1	31	1	689	37	42	34	39	36	32	14	36	25	42	30	36	1	25	29	41	5	8	38	1	3	11	44	27	1	137	40	43	11	39	43	41	37
2017-TE-25671-1-3	8	34	4	5	41	44	1	44	2	26	43	46	1	31	1	46	37	42	34	39	36	32	14	36	25	42	30	36	1	25	29	41	5	8	38	1	3	11	44	27	1	39	40	43	11	39	43	41	37
2017-TE-25931-1-2	8	34	4	5	41	44	1	44	2	26	43	46	1	31	1	46	37	42	34	39	36	32	14	36	25	42	30	36	1	25	29	41	5	8	38	1	3	11	44	27	1	39	40	43	11	39	43	41	37
2019-CB-2497-1-2	8	34	4	5	41	44	1	44	2	26	43	46	1	31	1	46	37	42	34	39	36	32	14	36	25	42	30	36	1	25	29	41	5	8	38	1	3	11	44	27	1	39	40	43	11	39	43	41	37
2020-LN-1003-1-1	8	34	4	5	41	44	1	44	2	26	43	46	1	31	1	46	37	42	34	39	36	32	14	36	25	42	30	36	1	25	29	41	5	8	38	1	3	11	44	27	1	39	40	43	11	39	43	41	37
2017-CB-4508-1-2	8	34	4	5	41	44	1	44	2	26	43	46	1	31	1	46	37	42	34	39	36	32	14	36	25	42	30	36	1	25	29	41	5	8	38	1	3	11	44	27	1	39	40	43	11	39	43	41	37
2019-TE-11488-1-2	8	34	4	5	41	44	1	44	2	26	43	46	1	31	1	46	37	42	34	39	36	32	14	36	25	42	30	36	1	25	29	41	5	8	38	1	3	11	44	27	1	39	40	43	11	39	43	41	37
2018-PE-1958-1-7	8	34	4	5	41	44	1	44	2	26	43	46	1	31	1	690	37	42	34	39	36	32	14	36	25	42	30	36	1	25	29	41	5	8	38	1	3	11	44	27	1	39	40	43	11	39	43	41	37
2018-CB-4081-1-2	8	34	4	5	41	44	1	44	2	26	43	46	1	31	1	46	37	42	34	39	36	32	14	36	25	42	30	36	1	25	29	41	5	8	38	1	3	11	44	27	1	39	40	43	11	39	43	41	37
2019-CB-3124-1-2	8	34	4	5	41	44	1	44	2	26	43	46	1	31	1	46	37	42	34	39	36	32	14	36	25	42	30	36	1	25	29	41	5	8	38	1	3	11	44	27	1	39	40	43	11	39	43	41	37
2017-PE-5061-1-2	8	34	4	5	41	44	1	44	2	26	43	46	1	31	1	46	37	42	34	39	36	32	14	36	25	42	30	36	1	25	29	41	5	8	38	1	3	11	44	27	1	39	40	43	11	39	43	41	37
2018-TE-12877-1-2	8	34	4	5	41	44	1	44	2	26	43	46	1	31	1	46	37	42	34	39	36	32	14	36	25	42	30	36	1	25	29	41	5	8	38	1	3	11	44	27	1	39	40	43	11	39	43	41	37
2017-TE-6453-1-226	8	34	4	5	41	44	1	44	2	26	43	46	1	31	1	46	37	42	34	39	36	32	14	36	25	42	30	36	1	25	29	41	5	8	38	1	3	279	44	27	1	39	40	43	11	39	43	41	37
2019-PE-3258-1-3	8	34	4	5	41	44	1	44	2	26	43	46	1	31	1	46	37	42	34	39	36	32	14	36	25	42	30	36	1	25	29	41	5	8	38	1	3	11	44	27	1	39	40	43	11	39	43	41	37
2020-LN-1016-1-3	8	34	4	5	41	44	1	44	2	26	43	46	1	31	1	46	37	42	34	39	36	32	14	36	25	42	30	36	1	25	29	41	5	8	38	1	3	11	44	27	1	39	40	43	11	39	43	41	37
2019-PE-3839-1-28	8	34	4	5	41	44	1	44	2	26	43	46	1	31	1	46	37	42	34	39	36	32	14	36	25	42	30	36	1	25	29	41	5	8	38	1	3	11	44	27	1	39	40	43	11	39	43	41	37
2019-TE-11858-1-1	8	34	4	5	41	44	1	44	2	26	43	46	1	31	1	46	37	42	34	39	36	32	14	36	25	42	30	36	1	25	29	41	5	8	38	1	3	52	68	40	26	64	40	43	11	39	43	41	37
2018-TE-25998-1-1	8	34	4	5	41	44	1	44	2	26	43	46	1	31	1	46	37	42	34	39	36	32	14	36	25	42	30	36	1	25	29	41	5	8	38	1	3	52	68	40	26	64	40	43	11	39	43	41	37
2020-LN-1004-1-1	8	34	4	5	41	44	1	44	2	26	43	46	1	31	1	46	37	42	34	39	36	32	14	36	25	42	30	36	1	25	29	41	5	8	38	1	3	11	44	27	1	39	40	43	11	39	43	41	37
2018-TE-26204-1-2	8	34	4	5	41	44	1	44	2	26	43	46	1	31	1	46	37	42	34	39	36	32	14	36	25	42	30	36	1	25	29	41	5	? (failed)	38	1	3	11	44	27	1	39	40	43	11	39	43	41	37
2020-LN-1604-2-2	8	34	4	5	41	44	1	44	2	26	43	46	1	31	1	46	37	42	34	39	36	32	14	36	25	42	30	36	1	25	29	41	5	8	38	1	3	11	44	27	1	39	40	43	11	39	43	41	37
2020-PE-6383-1-9	8	34	4	5	41	44	1	44	2	26	43	46	1	31	1	46	37	42	34	39	36	32	14	36	25	42	30	36	1	25	29	41	5	8	38	1	3	11	44	27	1	39	40	43	11	39	43	41	37
2020-LN-1608-2-1	8	34	4	5	41	44	1	44	2	26	43	46	1	31	1	46	37	42	34	39	36	32	14	36	25	42	30	36	1	25	29	41	5	8	38	1	3	11	44	27	1	39	40	43	11	39	43	41	37
2020-CB-3679-1-2	8	34	4	5	41	44	1	44	2	26	43	46	1	31	1	46	37	42	34	39	36	32	14	36	25	42	30	36	1	25	29	41	5	8	38	1	3	11	44	27	1	39	40	43	11	39	43	41	37
2020-LN-1600-1-1	8	34	4	5	41	44	1	44	2	26	43	46	1	31	1	46	37	42	34	39	36	32	14	36	25	42	30	36	1	25	29	41	5	8	38	1	3	11	44	27	1	39	40	43	11	39	43	41	37
2019-TE-1451-1-10	8	34	4	5	41	44	1	44	2	26	43	46	1	31	1	46	37	42	34	39	36	32	14	36	25	42	30	36	1	25	29	41	5	8	38	1	3	52	68	40	26	64	40	43	11	39	43	41	37
2020-PE-1824-1-3-1-3	8	34	4	5	41	44	1	44	2	26	43	46	1	31	1	46	37	42	34	39	36	32	14	36	25	42	30	36	1	25	29	41	5	8	38	1	3	11	44	27	1	39	40	43	11	39	43	41	37
2020-PE-2708-1-6	8	34	4	5	41	44	1	44	2	26	43	46	1	31	1	46	37	42	34	39	36	32	14	36	25	42	30	36	1	25	29	41	5	8	38	1	3	11	44	27	1	39	40	43	11	39	43	41	37
2020-TE-592-1-1	8	34	4	5	41	44	1	44	2	26	43	46	1	31	1	46	37	42	34	39	36	32	14	36	25	42	30	36	1	25	29	41	5	8	38	1	3	52	68	40	26	64	40	43	11	39	43	41	37
2020-CB-4517-1-2	8	34	4	5	41	44	1	44	2	26	43	46	1	31	1	46	37	42	34	39	36	32	14	36	25	42	30	36	1	25	29	41	5	8	38	1	3	11	44	27	1	39	40	43	11	39	43	41	37
2020-CB-3879-1-2	8	34	4	5	41	44	1	44	2	26	43	46	1	31	1	46	37	42	34	39	36	32	14	36	25	42	30	36	1	25	29	41	5	8	38	1	3	11	44	27	1	39	40	43	11	39	43	41	37
2020-CB-3574-1-2	8	34	4	5	41	44	1	44	2	26	43	46	1	31	1	46	37	42	34	39	36	32	14	36	25	42	30	36	1	25	29	41	5	8	38	1	3	11	44	27	1	39	40	43	11	39	43	41	37
2020-TE-2652-1-4	8	34	4	5	41	44	1	44	2	26	43	46	1	31	1	46	37	42	34	39	36	32	14	36	25	42	30	36	1	25	29	41	5	8	38	1	3	11	44	27	1	39	40	43	11	39	43	41	37
2020-LN-1609-2-3	8	34	4	5	41	44	1	44	2	26	43	46	1	31	1	46	37	42	34	39	36	32	14	36	25	42	30	36	1	25	29	41	5	8	38	1	3	11	44	27	1	39	40	43	11	39	43	41	37
2020-PE-3102-1-1	8	34	4	5	41	44	1	44	2	26	43	46	1	31	1	46	37	42	34	39	36	32	14	36	25	42	30	36	1	25	29	41	5	8	38	1	3	11	44	27	1	39	40	43	11	39	43	41	37
2020-PE-2727-1-6	8	34	4	5	41	44	1	44	2	26	43	46	1	31	1	46	37	42	34	39	36	32	14	36	25	42	30	36	1	25	29	41	5	8	38	1	3	11	44	27	1	39	40	43	11	39	43	41	37
2020-PE-1824-1-5-1-2	8	34	4	5	41	44	1	44	2	26	43	46	1	31	1	46	37	42	34	39	36	32	14	36	25	42	30	36	1	25	29	41	5	8	38	1	3	11	44	27	1	39	40	43	11	39	43	41	37
2020-PE-1539-1-3	8	34	4	5	41	44	1	44	2	26	43	46	1	31	1	46	37	42	34	39	36	32	14	36	25	42	30	36	1	25	29	41	5	8	38	1	3	11	44	27	1	39	40	43	11	39	43	41	37
2020-PE-6754-1-2	8	34	4	5	41	44	1	44	2	26	43	46	1	31	1	46	37	42	34	39	36	32	14	36	25	42	30	36	1	25	29	41	5	8	38	1	3	11	44	27	1	39	40	43	11	39	43	41	37
2020-PE-1846-1-2	8	34	4	5	41	44	1	44	2	26	43	46	1	31	1	46	37	42	34	39	36	32	14	36	25	42	30	36	1	25	29	41	5	8	38	1	3	11	44	27	1	39	40	43	11	39	43	41	37
2020-PE-5629-1-9	8	34	4	5	41	44	1	44	2	26	43	46	1	31	1	46	37	42	34	39	36	32	14	36	25	42	30	36	1	25	29	41	5	8	38	1	3	11	44	27	1	39	40	43	11	39	43	41	37
2020-PE-6961-1-4	8	34	4	5	41	44	1	44	2	26	43	46	1	31	1	46	37	42	34	39	36	32	14	36	25	42	30	36	1	25	29	41	5	8	38	1	3	11	44	27	1	39	40	43	11	39	43	41	37
2020-PE-6058-1-7	8	34	4	5	41	44	1	44	2	26	43	46	1	31	1	46	37	42	34	39	36	32	14	36	25	42	30	36	1	25	29	41	5	8	38	1	3	11	44	27	1	39	40	43	11	39	43	41	37
2020-PE-2342-1-6	8	34	4	5	41	44	1	44	2	26	43	46	1	31	1	46	37	42	34	39	36	32	14	36	25	42	30	36	1	25	29	41	5	8	38	1	3	11	44	27	1	39	40	43	11	39	43	41	37
2020-PE-6907-1-4	8	34	4	5	41	44	1	44	2	26	43	46	1	31	1	46	37	42	34	39	36	32	14	36	25	42	30	36	1	25	29	41	5	8	38	1	3	11	44	27	1	39	40	43	11	39	43	41	37
2020-PE-5928-1-6	8	34	4	5	41	44	1	44	2	26	43	46	1	31	1	46	37	42	34	39	36	32	14	36	25	42	30	36	1	25	29	41	5	8	38	1	3	11	44	27	1	39	40	43	11	39	43	41	37
2020-PE-5688-1-10	8	34	4	5	41	44	1	44	2	26	43	46	1	31	1	46	37	42	34	39	36	32	14	36	25	42	30	36	1	25	29	41	5	8	38	1	3	11	44	27	1	39	40	43	11	39	43	41	37
2020-PE-4752-1-6	8	34	4	5	41	44	1	44	2	26	43	46	1	31	1	46	37	42	34	39	36	32	14	36	25	42	30	36	1	25	29	41	5	8	38	1	3	11	44	27	1	39	40	43	11	39	43	41	37
2020-PE-2340-1-6	8	34	4	5	41	44	1	44	2	26	43	46	1	31	1	46	37	42	34	39	36	32	14	36	25	42	30	36	1	25	29	41	5	8	38	1	3	11	44	27	1	39	40	43	11	39	43	41	37
2020-PE-738-1-4	8	34	4	5	41	44	1	44	2	26	43	46	1	31	1	46	37	42	34	39	36	32	14	36	25	42	30	36	1	25	29	41	5	8	38	1	3	11	44	27	1	39	40	43	11	39	43	41	37
2020-TE-166305-1-7	8	34	4	5	41	44	1	44	2	26	43	46	1	31	1	46	37	42	34	39	36	32	14	36	25	42	30	36	1	25	29	41	5	8	38	1	3	11	44	27	1	39	40	43	11	39	43	41	37
2020-PE-2730-1-6	8	34	4	5	41	44	1	44	2	26	43	46	1	31	1	46	37	42	34	39	36	32	14	36	25	42	30	36	1	25	29	41	5	8	38	1	3	11	44	27	1	39	40	43	11	39	43	41	37
[truncated: 2,953 more columns]

## Sheet: distance_matrix
	2018-TE-26204-1-2	2020-PE-5928-1-6	2017-TE-28568-1-2	2020-PE-5688-1-10	2018-TE-12957-1-2	2019-TE-17987-1-2	2018-TE-12862-1-2	2020-LN-1003-1-3	2017-TE-25686-1-3	2017-TE-28574-1-2	2020-LN-1014-1-4	2020-LN-1004-1-3	2017-TE-28570-1-2	2018-TE-12969-1-2	2019-TE-15038-1-2	2018-TE-6668-1-2	2018-PE-8166-1-3	2019-TE-15039-1-2	2020-LN-1014-1-1	2017-TE-25928-1-2	2019-TE-17991-1-2	2018-TE-12958-1-2	2017-TE-28569-1-2	2017-TE-25671-1-3	2017-TE-25931-1-2	2020-LN-1003-1-1	2018-TE-12877-1-2	2020-LN-1016-1-3	2020-LN-1004-1-1	2020-LN-1604-2-2	2020-PE-1824-1-3-1-3	2020-PE-3102-1-1	2020-PE-2727-1-6	2020-PE-1824-1-5-1-2	2020-PE-2340-1-6	2019-PE-3839-1-25	2017-CB-3015-1-3	2017-IS-9903-1-3	2018-TE-26218-1-2	2017-CB-4714-1-4	2018-TE-6662-1-2	2018-TE-26200-1-2	2017-IS-9492-1-3	2017-CB-1752-1-4	2018-TE-26212-1-2	2017-CB-1751-1-4	2019-TE-11488-1-2	2019-CB-3124-1-2	2019-PE-3839-1-28
2018-TE-26204-1-2	0	12	7	26	10	8	10	8	8	9	9	7	7	10	8	12	8	8	9	11	8	11	9	10	9	9	13	7	7	23	11	12	10	11	11	38	17	20	13	20	13	14	27	20	14	20	14	23	38
2020-PE-5928-1-6	12	0	7	20	10	7	9	8	7	8	9	7	6	9	7	12	8	7	9	10	8	11	8	9	8	9	12	7	7	15	11	6	8	11	9	34	13	18	13	13	13	14	19	14	14	14	14	16	34
2017-TE-28568-1-2	7	7	0	21	2	2	3	3	2	1	4	2	1	4	2	7	3	2	4	3	2	4	1	4	3	2	7	2	2	17	6	6	3	6	5	33	12	16	8	15	8	9	22	15	9	15	9	18	33
2020-PE-5688-1-10	26	20	21	0	24	22	24	22	22	23	23	21	21	24	22	26	22	22	23	25	22	25	23	24	23	23	27	21	21	28	25	16	24	25	25	44	23	28	27	23	27	28	31	24	28	24	28	26	44
2018-TE-12957-1-2	10	10	2	24	0	6	8	6	6	5	7	5	5	8	6	10	6	6	7	7	4	7	5	8	7	5	11	5	5	20	9	9	7	9	8	36	15	19	11	18	11	12	25	18	12	18	12	21	36
2019-TE-17987-1-2	8	7	2	22	6	0	4	4	2	3	5	3	1	4	0	8	4	0	5	5	4	7	3	4	3	5	7	3	3	19	7	8	2	7	7	34	13	17	9	16	9	10	23	16	10	16	10	19	34
2018-TE-12862-1-2	10	9	3	24	8	4	0	6	4	5	7	5	3	6	4	10	6	4	7	7	6	8	5	6	5	7	9	5	5	21	9	10	6	9	9	36	15	19	11	18	11	12	25	18	12	18	12	21	36
2020-LN-1003-1-3	8	8	3	22	6	4	6	0	4	5	3	1	3	6	4	8	4	4	3	7	4	7	5	6	5	1	9	1	1	19	7	8	6	7	7	33	13	17	9	16	9	10	23	16	10	16	10	19	33
2017-TE-25686-1-3	8	7	2	22	6	2	4	4	0	1	5	3	0	2	2	8	4	2	5	3	4	7	3	2	3	5	7	3	3	19	7	8	4	7	7	34	13	17	9	16	9	10	23	16	10	16	10	19	34
2017-TE-28574-1-2	9	8	1	23	5	3	5	5	1	0	6	4	1	3	3	9	5	3	6	2	5	8	2	3	4	4	8	4	4	19	8	8	4	8	7	35	14	18	10	17	10	11	24	17	11	17	11	20	35
2020-LN-1014-1-4	9	9	4	23	7	5	7	3	5	6	0	2	4	7	5	9	5	5	0	8	5	8	6	7	6	4	10	2	2	20	8	9	7	8	8	34	14	18	10	17	10	11	24	17	11	17	11	20	34
2020-LN-1004-1-3	7	7	2	21	5	3	5	1	3	4	2	0	2	5	3	7	3	3	2	6	3	6	4	5	4	2	8	0	0	18	6	7	5	6	6	32	12	16	8	15	8	9	22	15	9	15	9	18	32
2017-TE-28570-1-2	7	6	1	21	5	1	3	3	0	1	4	2	0	2	1	7	3	1	4	2	3	6	2	2	2	4	6	2	2	18	6	7	3	6	6	33	12	16	8	15	8	9	22	15	9	15	9	18	33
2018-TE-12969-1-2	10	9	4	24	8	4	6	6	2	3	7	5	2	0	4	10	6	4	7	5	6	9	5	4	5	7	9	5	5	21	9	10	6	9	9	36	15	19	11	18	11	12	25	18	12	18	12	21	36
2019-TE-15038-1-2	8	7	2	22	6	0	4	4	2	3	5	3	1	4	0	8	4	0	5	5	4	7	3	4	3	5	7	3	3	19	7	8	2	7	7	34	13	17	9	16	9	10	23	16	10	16	10	19	34
2018-TE-6668-1-2	12	12	7	26	10	8	10	8	8	9	9	7	7	10	8	0	8	8	9	11	8	11	9	9	9	9	13	7	7	23	11	12	10	11	11	38	17	21	13	20	9	14	27	20	14	20	10	23	38
2018-PE-8166-1-3	8	8	3	22	6	4	6	4	4	5	5	3	3	6	4	8	0	4	5	7	4	7	5	6	5	5	9	3	3	19	3	8	6	3	3	34	13	17	9	16	9	10	23	16	10	16	10	19	34
2019-TE-15039-1-2	8	7	2	22	6	0	4	4	2	3	5	3	1	4	0	8	4	0	5	5	4	7	3	4	3	5	7	3	3	19	7	8	2	7	7	34	13	17	9	16	9	10	23	16	10	16	10	19	34
2020-LN-1014-1-1	9	9	4	23	7	5	7	3	5	6	0	2	4	7	5	9	5	5	0	8	5	8	6	7	6	4	10	2	2	20	8	9	7	8	8	34	14	18	10	17	10	11	24	17	11	17	11	20	34
2017-TE-25928-1-2	11	10	3	25	7	5	7	7	3	2	8	6	2	5	5	11	7	5	8	0	7	10	4	5	6	6	10	6	6	21	10	10	6	10	9	37	16	20	12	19	12	13	26	19	13	19	13	22	37
2019-TE-17991-1-2	8	8	2	22	4	4	6	4	4	5	5	3	3	6	4	8	4	4	5	7	0	5	5	6	5	5	9	3	3	19	7	8	6	7	7	34	13	17	9	16	9	10	23	16	10	16	10	19	34
2018-TE-12958-1-2	11	11	4	25	7	7	8	7	7	8	8	6	6	9	7	11	7	7	8	10	5	0	8	9	8	8	12	6	6	21	10	11	9	10	10	37	16	20	12	19	12	13	26	19	13	19	13	22	37
2017-TE-28569-1-2	9	8	1	23	5	3	5	5	3	2	6	4	2	5	3	9	5	3	6	4	5	8	0	5	4	4	8	4	4	19	8	8	4	8	7	35	14	18	10	17	10	11	24	17	11	17	11	20	35
2017-TE-25671-1-3	10	9	4	24	8	4	6	6	2	3	7	5	2	4	4	9	6	4	7	5	6	9	5	0	5	7	9	5	5	21	9	10	6	9	9	36	15	19	11	18	10	12	25	18	12	18	11	21	36
2017-TE-25931-1-2	9	8	3	23	7	3	5	5	3	4	6	4	2	5	3	9	5	3	6	6	5	8	4	5	0	6	8	4	4	20	8	9	5	8	8	35	14	18	10	17	10	11	24	17	11	17	11	20	35
2020-LN-1003-1-1	9	9	2	23	5	5	7	1	5	4	4	2	4	7	5	9	5	5	4	6	5	8	4	7	6	0	10	2	2	19	8	8	6	8	7	34	14	18	10	17	10	11	24	17	11	17	11	20	34
2018-TE-12877-1-2	13	12	7	27	11	7	9	9	7	8	10	8	6	9	7	13	9	7	10	10	9	12	8	9	8	10	0	8	8	24	12	13	9	12	12	39	18	22	14	21	14	15	28	21	15	21	15	24	39
2020-LN-1016-1-3	7	7	2	21	5	3	5	1	3	4	2	0	2	5	3	7	3	3	2	6	3	6	4	5	4	2	8	0	0	18	6	7	5	6	6	32	12	16	8	15	8	9	22	15	9	15	9	18	32
2020-LN-1004-1-1	7	7	2	21	5	3	5	1	3	4	2	0	2	5	3	7	3	3	2	6	3	6	4	5	4	2	8	0	0	18	6	7	5	6	6	32	12	16	8	15	8	9	22	15	9	15	9	18	32
2020-LN-1604-2-2	23	15	17	28	20	19	21	19	19	19	20	18	18	21	19	23	19	19	20	21	19	21	19	21	20	19	24	18	18	0	22	14	20	22	20	42	21	26	24	21	24	25	29	22	25	22	25	24	42
2020-PE-1824-1-3-1-3	11	11	6	25	9	7	9	7	7	8	8	6	6	9	7	11	3	7	8	10	7	10	8	9	8	8	12	6	6	22	0	11	9	0	6	37	16	20	12	19	12	13	26	19	13	19	13	22	37
2020-PE-3102-1-1	12	6	6	16	9	8	10	8	8	8	9	7	7	10	8	12	8	8	9	10	8	11	8	10	9	8	13	7	7	14	11	0	9	11	11	30	9	14	13	10	13	14	17	10	14	10	14	13	30
2020-PE-2727-1-6	10	8	3	24	7	2	6	6	4	4	7	5	3	6	2	10	6	2	7	6	6	9	4	6	5	6	9	5	5	20	9	9	0	9	8	36	15	19	11	17	11	12	25	18	12	18	12	20	36
2020-PE-1824-1-5-1-2	11	11	6	25	9	7	9	7	7	8	8	6	6	9	7	11	3	7	8	10	7	10	8	9	8	8	12	6	6	22	0	11	9	0	6	37	16	20	12	19	12	13	26	19	13	19	13	22	37
2020-PE-2340-1-6	11	9	5	25	8	7	9	7	7	7	8	6	6	9	7	11	3	7	8	9	7	10	7	9	8	7	12	6	6	20	6	11	8	6	0	37	16	20	12	18	12	13	26	19	13	19	13	21	37
2019-PE-3839-1-25	38	34	33	44	36	34	36	33	34	35	34	32	33	36	34	38	34	34	34	37	34	37	35	36	35	34	39	32	32	42	37	30	36	37	37	0	32	38	39	38	39	40	43	38	40	38	40	41	0
2017-CB-3015-1-3	17	13	12	23	15	13	15	13	13	14	14	12	12	15	13	17	13	13	14	16	13	16	14	15	14	14	18	12	12	21	16	9	15	16	16	32	0	13	18	17	18	19	24	17	19	17	19	20	32
2017-IS-9903-1-3	20	18	16	28	19	17	19	17	17	18	18	16	16	19	17	21	17	17	18	20	17	20	18	19	18	18	22	16	16	26	20	14	19	20	20	38	13	0	22	22	22	23	29	22	23	22	23	25	38
2018-TE-26218-1-2	13	13	8	27	11	9	11	9	9	10	10	8	8	11	9	13	9	9	10	12	9	12	10	11	10	10	14	8	8	24	12	13	11	12	12	39	18	22	0	21	14	5	28	21	5	21	15	24	39
2017-CB-4714-1-4	20	13	15	23	18	16	18	16	16	17	17	15	15	18	16	20	16	16	17	19	16	19	17	18	17	17	21	15	15	21	19	10	17	19	18	38	17	22	21	0	21	22	25	18	22	18	22	7	38
2018-TE-6662-1-2	13	13	8	27	11	9	11	9	9	10	10	8	8	11	9	9	9	9	10	12	9	12	10	10	10	10	14	8	8	24	12	13	11	12	12	39	18	22	14	21	0	15	28	21	15	21	7	24	39
2018-TE-26200-1-2	14	14	9	28	12	10	12	10	10	11	11	9	9	12	10	14	10	10	11	13	10	13	11	12	11	11	15	9	9	25	13	14	12	13	13	40	19	23	5	22	15	0	29	22	0	22	16	25	40
2017-IS-9492-1-3	27	19	22	31	25	23	25	23	23	24	24	22	22	25	23	27	23	23	24	26	23	26	24	25	24	24	28	22	22	29	26	17	25	26	26	43	24	29	28	25	28	29	0	25	29	25	29	28	43
2017-CB-1752-1-4	20	14	15	24	18	16	18	16	16	17	17	15	15	18	16	20	16	16	17	19	16	19	17	18	17	17	21	15	15	22	19	10	18	19	19	38	17	22	21	18	21	22	25	0	22	2	22	20	38
2018-TE-26212-1-2	14	14	9	28	12	10	12	10	10	11	11	9	9	12	10	14	10	10	11	13	10	13	11	12	11	11	15	9	9	25	13	14	12	13	13	40	19	23	5	22	15	0	29	22	0	22	16	25	40
2017-CB-1751-1-4	20	14	15	24	18	16	18	16	16	17	17	15	15	18	16	20	16	16	17	19	16	19	17	18	17	17	21	15	15	22	19	10	18	19	19	38	17	22	21	18	21	22	25	2	22	0	22	20	38
2019-TE-11488-1-2	14	14	9	28	12	10	12	10	10	11	11	9	9	12	10	10	10	10	11	13	10	13	11	11	11	11	15	9	9	25	13	14	12	13	13	40	19	23	15	22	7	16	29	22	16	22	0	25	40
2019-CB-3124-1-2	23	16	18	26	21	19	21	19	19	20	20	18	18	21	19	23	19	19	20	22	19	22	20	21	20	20	24	18	18	24	22	13	20	22	21	41	20	25	24	7	24	25	28	20	25	20	25	0	41
2019-PE-3839-1-28	38	34	33	44	36	34	36	33	34	35	34	32	33	36	34	38	34	34	34	37	34	37	35	36	35	34	39	32	32	42	37	30	36	37	37	0	32	38	39	38	39	40	43	38	40	38	40	41	0
2020-CB-3879-1-2	23	15	17	27	20	19	21	19	19	19	20	18	18	21	19	23	19	19	20	21	19	22	19	21	20	19	24	18	18	23	22	13	20	22	20	41	20	25	24	20	24	25	28	21	25	21	25	23	41
2020-PE-2730-1-6	21	16	15	27	18	17	19	17	17	17	18	16	16	19	17	21	17	17	18	19	17	20	17	19	18	17	22	16	16	25	20	13	18	20	20	37	14	19	22	21	22	23	28	21	23	21	23	24	37
2019-PE-3259-1-3	12	6	7	16	10	8	10	8	8	9	9	7	7	10	8	12	8	8	9	11	8	11	9	10	9	9	13	7	7	14	11	2	10	11	11	30	9	14	13	10	13	14	17	10	14	10	14	13	30
2018-LN-3056-2-1	17	11	12	21	15	13	15	13	13	14	14	12	12	15	13	17	13	13	14	16	13	15	14	15	14	14	18	12	12	7	16	7	15	16	16	35	14	19	18	15	18	19	22	15	19	15	19	18	35
2018-TE-12861-1-2	7	6	1	21	5	1	3	3	1	2	4	2	0	3	1	7	3	1	4	4	3	6	2	3	2	4	6	2	2	18	6	7	3	6	6	33	12	16	8	15	8	9	22	15	9	15	9	18	33
2017-TE-25693-1-3	8	7	2	22	6	2	4	4	0	1	5	3	0	2	2	8	4	2	5	3	4	7	3	2	3	5	7	3	3	19	7	8	4	7	7	34	13	17	9	16	9	10	23	16	10	16	10	19	34
2017-CB-4855-1-2	17	11	12	21	15	13	15	13	13	14	14	12	12	15	13	17	13	13	14	16	13	16	14	15	14	14	18	12	12	19	16	7	15	16	16	35	14	19	18	13	18	19	22	15	19	15	19	16	35
2018-TE-12873-1-2	8	7	2	22	6	2	4	4	2	3	5	3	1	4	2	8	4	2	5	5	4	7	3	4	3	5	7	3	3	19	7	8	4	7	7	34	13	17	9	16	9	10	23	16	10	16	10	19	34
2019-PE-3258-1-6	14	8	9	18	12	10	12	10	10	11	11	9	9	12	10	14	10	10	11	13	10	13	11	12	11	11	15	9	9	16	13	4	12	13	13	32	11	16	15	12	15	16	19	12	16	12	16	15	32
2019-PE-3257-1-6	14	8	9	18	12	10	12	10	10	11	11	9	9	12	10	14	10	10	11	13	10	13	11	12	11	11	15	9	9	16	13	4	12	13	13	32	11	16	15	12	15	16	19	12	16	12	16	15	32
2019-PE-1991-1-2	12	6	7	16	10	8	10	8	8	9	9	7	7	10	8	12	8	8	9	11	8	11	9	10	9	9	13	7	7	14	11	2	10	11	11	30	9	14	13	10	13	14	17	10	14	10	14	13	30
2018-CB-4081-1-2	17	11	12	21	15	13	15	13	13	14	14	12	12	15	13	17	13	13	14	16	13	16	14	15	14	14	18	12	12	19	16	7	15	16	16	35	14	19	18	15	18	18	22	15	18	15	19	18	35
2017-PE-5061-1-2	12	6	7	16	10	8	10	8	8	9	9	7	7	10	8	12	8	8	9	11	8	11	9	10	9	9	13	7	7	14	11	2	10	11	11	30	9	14	13	10	13	14	17	10	14	10	14	13	30
2017-TE-6453-1-226	16	10	11	20	14	12	14	12	12	13	13	11	11	14	12	16	12	12	13	15	12	15	13	14	13	13	17	11	11	18	15	6	14	15	15	34	13	18	17	14	17	18	21	14	18	14	18	17	34
2019-PE-3258-1-3	14	8	9	18	12	10	12	10	10	11	11	9	9	12	10	14	10	10	11	13	10	13	11	12	11	11	15	9	9	16	13	4	12	13	13	32	11	16	15	12	15	16	19	12	16	12	16	15	32
2020-PE-6383-1-9	14	6	9	18	12	10	12	10	10	11	11	9	9	12	10	14	10	10	11	13	10	13	11	12	11	11	15	9	9	14	13	1	10	13	11	32	11	16	15	11	15	16	19	12	16	12	16	14	32
2020-LN-1608-2-1	22	14	17	27	20	18	20	18	18	19	19	17	17	20	18	22	18	18	19	21	18	20	19	20	19	19	23	17	17	2	21	13	19	21	19	41	20	25	23	20	23	24	28	21	24	21	24	23	41
2020-LN-1600-1-1	21	14	15	25	18	17	19	17	17	17	18	16	16	19	17	21	17	17	18	19	17	19	17	19	18	17	22	16	16	10	20	11	18	20	19	39	18	23	22	18	22	23	26	19	23	19	23	21	39
2020-CB-3574-1-2	15	7	10	19	13	11	13	11	11	12	12	10	10	13	11	15	11	11	12	14	11	14	12	13	12	12	16	10	10	15	14	4	11	14	12	33	12	17	16	12	16	17	20	13	17	13	17	15	33
2020-LN-1609-2-3	23	16	18	28	21	19	21	19	19	20	20	18	18	21	19	23	19	19	20	22	19	21	20	21	20	20	24	18	18	2	22	13	20	22	21	42	21	26	24	21	24	25	29	22	25	22	25	24	42
2020-PE-1846-1-2	20	12	15	24	18	16	18	16	16	17	17	15	15	18	16	20	16	16	17	19	16	18	17	18	17	17	21	15	15	8	19	9	16	19	17	38	17	22	21	17	21	22	25	18	22	18	22	20	38
2020-TE-166305-1-7	14	7	8	18	11	10	12	10	10	10	11	9	9	12	10	14	10	10	11	12	10	13	10	12	11	10	15	9	9	15	13	4	11	13	12	32	11	16	15	11	15	16	19	12	16	12	16	14	32
2019-CB-2952-1-2	17	13	12	23	15	13	15	13	13	14	14	12	12	15	13	17	13	13	14	16	13	16	14	15	14	14	18	12	12	21	16	9	15	16	16	33	10	15	18	17	18	19	24	17	19	17	19	20	33
2018-LN-3059-2-1	18	12	13	22	16	14	16	14	14	15	15	13	13	16	14	18	14	14	15	17	14	16	15	16	15	15	19	13	13	16	17	8	16	17	17	36	15	20	19	16	19	20	23	16	20	16	20	19	36
2018-PE-3341-1-25	94	89	87	100	90	90	92	90	90	89	91	89	89	92	90	94	90	90	91	91	90	93	89	91	91	89	95	89	89	96	93	85	90	93	91	98	86	92	94	92	95	95	100	91	95	91	96	96	98
2018-CB-4270-1-2	17	11	12	22	15	13	15	13	13	14	14	12	12	15	13	17	13	13	14	16	13	16	14	15	14	14	18	12	12	19	16	8	15	16	16	36	15	20	18	16	18	19	23	14	19	14	19	19	36
2019-PE-1990-1-2	18	12	13	22	16	14	16	14	14	15	15	13	13	16	14	18	14	14	15	17	14	16	15	16	15	15	19	13	13	16	17	8	16	17	17	36	15	20	19	16	19	20	23	16	20	16	20	19	36
2019-CB-2496-1-2	18	12	13	23	16	14	16	14	14	15	15	13	13	16	14	18	14	14	15	17	14	17	15	16	15	15	19	13	13	20	17	9	16	17	17	37	16	21	19	17	19	20	24	15	20	15	20	20	37
2018-TE-24342-1-3	35	32	31	41	34	32	34	32	32	33	33	31	31	34	32	36	32	32	33	35	32	35	33	34	33	33	37	31	31	40	35	28	34	35	35	34	30	36	37	36	37	38	42	36	38	36	38	39	34
2019-PE-3936-1-7	25	19	20	29	23	21	23	21	21	22	22	20	20	23	21	25	21	21	22	24	21	24	22	23	22	22	26	20	20	27	24	15	23	24	24	43	22	27	26	23	26	27	30	21	27	21	27	26	43
2019-CB-2497-1-2	25	19	20	29	23	21	23	21	21	22	22	20	20	23	21	25	21	21	22	24	21	24	22	23	22	22	26	20	20	27	24	15	23	24	24	43	22	27	26	23	26	27	30	21	27	21	27	26	43
2017-CB-4508-1-2	19	15	14	25	17	15	17	15	15	16	16	14	14	17	15	19	15	15	16	18	15	18	16	17	16	16	20	14	14	23	18	11	17	18	18	37	16	21	20	19	20	21	26	19	21	19	21	22	37
2018-PE-1958-1-7	98	93	93	104	96	94	96	94	94	95	95	93	93	96	94	98	94	94	95	97	94	97	95	95	95	95	99	93	93	101	97	90	95	97	96	102	90	96	98	96	99	99	104	95	99	95	100	100	102
2020-CB-3679-1-2	19	13	14	23	17	15	17	15	15	16	16	14	14	17	15	19	15	15	16	18	15	18	16	17	16	16	20	14	14	21	18	8	16	18	18	37	16	21	20	17	20	21	24	17	21	17	21	20	37
2020-PE-2708-1-6	23	16	17	29	20	19	21	19	19	19	20	18	18	21	19	23	19	19	20	21	19	22	19	21	20	19	24	18	18	25	22	14	19	22	20	39	16	21	24	22	24	25	30	23	25	23	25	25	39
2020-CB-4517-1-2	28	21	23	32	26	24	26	24	24	25	25	23	23	26	24	28	24	24	25	27	24	27	25	26	25	25	29	23	23	28	27	18	25	27	26	46	25	30	29	25	29	30	32	24	30	24	30	28	46
2020-TE-2652-1-4	23	17	17	29	20	19	21	19	19	19	20	18	18	21	19	23	19	19	20	21	19	22	19	21	20	19	24	18	18	26	22	14	19	22	21	39	16	21	24	22	24	25	30	23	25	23	25	25	39
2020-PE-1539-1-3	21	13	16	25	19	17	19	17	17	18	18	16	16	19	17	21	17	17	18	20	17	20	18	19	18	18	22	16	16	21	20	10	17	20	18	39	18	23	22	18	22	23	26	19	23	19	23	21	39
2020-PE-6754-1-2	24	15	19	28	22	20	22	20	20	21	21	19	19	22	20	24	20	19	21	23	20	23	21	22	21	21	25	19	19	25	23	14	21	23	22	42	21	25	25	21	25	26	19	22	26	22	26	24	42
2020-PE-5629-1-9	48	43	42	54	45	44	46	44	44	44	45	43	43	46	44	48	44	44	45	46	44	47	44	46	45	44	49	43	43	51	47	40	45	47	46	32	41	48	49	47	49	50	53	48	50	48	50	50	32
2020-PE-6961-1-4	22	16	18	27	21	19	21	19	19	20	20	18	18	21	19	23	19	19	20	22	19	22	20	21	20	20	24	18	18	24	22	13	20	22	21	41	20	25	23	20	24	25	28	21	25	21	25	23	41
2020-PE-6058-1-7	19	11	14	23	17	15	17	15	15	16	16	14	14	17	15	19	15	15	16	18	15	18	16	17	16	16	20	14	14	19	18	9	16	18	16	37	16	21	20	16	20	21	24	17	21	17	21	19	37
2020-PE-2342-1-6	23	16	18	27	21	19	21	19	19	20	20	18	18	21	19	23	19	19	20	22	19	21	20	21	20	20	24	18	18	24	22	12	20	22	21	41	20	25	24	20	24	24	28	21	24	21	25	23	41
2020-PE-6907-1-4	20	12	15	24	18	16	18	16	16	17	17	15	15	18	16	20	16	16	17	19	16	19	17	18	17	17	21	15	15	20	19	9	16	19	17	38	17	22	21	17	21	22	25	18	22	18	22	20	38
2020-PE-4752-1-6	22	14	17	26	20	18	20	18	18	19	19	17	17	20	18	22	18	18	19	21	18	20	19	20	19	19	23	17	17	22	21	12	19	21	19	40	19	24	23	19	23	23	27	20	23	20	24	22	40
2020-PE-738-1-4	52	48	46	58	49	48	50	48	48	48	49	47	47	50	48	52	48	48	49	50	48	51	48	50	49	48	53	47	47	55	51	43	49	51	50	36	45	52	53	52	53	54	57	52	54	52	54	55	36
2018-PE-6453-1-1	85	81	81	92	85	82	84	83	82	83	84	82	81	84	82	86	83	82	84	85	83	86	83	84	83	84	87	82	82	89	86	79	83	86	85	92	80	86	88	84	88	89	93	86	89	86	89	89	92
2018-TE-12427-1-1	96	91	91	102	95	92	94	93	92	93	94	92	91	94	92	96	93	92	94	95	93	96	93	94	93	94	97	92	92	99	96	89	93	96	95	102	90	96	98	94	98	99	103	96	99	96	99	99	102
2020-TE-592-1-1	178	174	173	186	176	175	177	175	175	175	176	174	174	177	175	179	175	175	176	177	175	178	175	177	176	175	180	174	174	182	178	172	176	178	177	185	173	179	179	177	179	181	185	178	181	178	180	182	185
2018-TE-26002-1-1	178	174	174	186	177	175	177	175	175	176	176	174	174	177	175	179	175	175	176	178	175	178	176	177	176	176	180	174	174	182	178	172	176	178	177	185	173	179	179	177	179	181	185	178	181	178	180	182	185
2018-TE-25992-1-1	178	174	174	186	177	175	177	175	175	176	176	174	174	177	175	179	175	175	176	178	175	178	176	177	176	176	180	174	174	182	178	172	176	178	177	185	173	179	179	177	179	181	185	178	181	178	180	182	185
2019-TE-11858-1-1	178	174	174	186	177	175	177	175	175	176	176	174	174	177	175	179	175	175	176	178	175	178	176	177	176	176	180	174	174	182	178	172	176	178	177	185	173	179	179	177	179	181	185	178	181	178	180	182	185
2018-TE-25998-1-1	178	174	174	186	177	175	177	175	175	176	176	174	174	177	175	179	175	175	176	178	175	178	176	177	176	176	180	174	174	182	178	172	176	178	177	185	173	179	179	177	179	181	185	178	181	178	180	182	185
2019-TE-1451-1-10	178	174	174	186	177	175	177	175	175	176	176	174	174	177	175	179	175	175	176	178	175	178	176	177	176	176	180	174	174	182	178	172	176	178	177	185	173	179	179	177	179	181	185	178	181	178	180	182	185
[truncated: 54 more columns]
